# Supplementary material for: Integrating gonadal RNA-seq and small RNA-seq to analyze mRNA and miRNA changes in medaka sex differentiation
Source: Sci Data. 2025 May 12;12:778. doi: 10.1038/s41597-025-05129-y (PMC12069655; doi:10.1038/s41597-025-05129-y)
Supplement: Supplementary file 2 — Table S1 [file 41597_2025_5129_MOESM2_ESM.xlsx]

## Sheet: Sheet1
Table S1: qPCR primer sequences for mRNA and miRNA validation.
Primers name	Primers sequence (5’-3’)
C1-foxl2-qF	TGATGGCCACTTACCAAAGC
C1-foxl2-qR	ATGAGGGCGACGTACGAGTA
C1-miR-10b-5p-RT	GTCGTATCCAGTGCAGGGTCCGAGGTATTCGCACTGGATACGACACAAAT
C1-miR-10b-5p-qF	CGCGTACCCTGTAGAACCGA
C2-bmp4-qF	ACCTGTACCTCTACTGATGAGACA
C2-bmp4-qR	GTGGCCTCAAAGTCCCGTAA
C2-miR-214-3p-RT	GTCGTATCCAGTGCAGGGTCCGAGGTATTCGCACTGGATACGACCTGCCT
C2-miR-214-3p-qF	CGCGTACAGCAGGCACAGAC
C3-star-qF	CAGAAGGGCATCATTAGAGCTGA
C3-star-qR	GTCTTTGGGATCCAGCCCTT
C3-miR-30e-2-3p-RT	GTCGTATCCAGTGCAGGGTCCGAGGTATTCGCACTGGATACGACCTGCAA
C3-miR-30e-2-3p-qF	CGCGCTTTCAGTCGGATGT
C4-srd5a2b-qF	AGCTCATTACCACCACAGGTTT
C4-srd5a2b-qR	GTTCACTTGCGTCTGCATCG
C4-miR-99a-5p-RT	GTCGTATCCAGTGCAGGGTCCGAGGTATTCGCACTGGATACGACCACAAG
C4-miR-99a-5p-qF	GCGAACCCGTAGATCCGAT
C5-cfap52-qF	GTGGTCATGCCTTTTGGGAC
C5-cfap52-qR	TGAGGCTGTGTCCGTCAATC
C5-miR-146a-5p-RT	GTCGTATCCAGTGCAGGGTCCGAGGTATTCGCACTGGATACGACCCATCT
C5-miR-146a-5p-qF	CGCGTGAGAACTGAATTCCAT
C6-gsdf-qF	GGTGTCACGGACACTACAGC
C6-gsdf-qR	ATTGTCCCAGCCCAGATCTTTC
C6-miR-7-5p-RT	GTCGTATCCAGTGCAGGGTCCGAGGTATTCGCACTGGATACGACCACAAC
C6-miR-7-5p-qF	CGCGTGGAAGACTAGTGATTTT
miRNA-general-qR	AGTGCAGGGTCCGAGGTATT
actin-qF	TTCAACAGCCCTGCCATGTA
actin-qR	GCAGCTCATAGCTCTTCTCCAGGGAG
U6-RT	AAAATGAGAACGCTTCACGA
U6-F	TTGGAACGATACAGAGAAGATTAGCA
U6-R	AAAATGAGAACGCTTCACGA
