# Supplementary material for: Integrating gonadal RNA-seq and small RNA-seq to analyze mRNA and miRNA changes in medaka sex differentiation
Source: Sci Data. 2025 May 12;12:778. doi: 10.1038/s41597-025-05129-y (PMC12069655; doi:10.1038/s41597-025-05129-y)
Supplement: Supplementary file 3 — Table S2 [file 41597_2025_5129_MOESM3_ESM.xlsx]

## Sheet: Table S2
Table S2: miRNA target predictions by TargetScan in medaka.
Gene_ID	miRNA_family_ID	species_ID	MSA_start	MSA_end	UTR_start	UTR_end	Group_num	Site_type	Group_type	Species_in_this_group	ORF_overlap
ENSORLG00000008755	ola-let-7a-4-3p	8090	107	112	107	112	1	6mer	6mer	8090	0
ENSORLG00000008755	ola-let-7c-3p	8090	107	112	107	112	2	6mer	6mer	8090	0
ENSORLG00000008755	ola-let-7j-3p	8090	107	112	107	112	3	6mer	6mer	8090	0
ENSORLG00000008755	ola-miR-100-2-3p	8090	835	840	835	840	4	6mer	6mer	8090	1
ENSORLG00000008755	ola-miR-100-5p	8090	866	871	866	871	5	6mer	6mer	8090	1
ENSORLG00000008755	ola-miR-10545-3p	8090	390	395	390	395	6	6mer	6mer	8090	0
ENSORLG00000008755	ola-miR-10651-5p	8090	403	409	403	409	7	7mer-1a	7mer-1a	8090	0
ENSORLG00000008755	ola-miR-10651-5p	8090	454	459	454	459	8	6mer	6mer	8090	0
ENSORLG00000008755	ola-miR-106ba-5p	8090	503	508	503	508	9	6mer	6mer	8090	0
ENSORLG00000008755	ola-miR-124-3p	8090	398	403	398	403	10	6mer	6mer	8090	0
ENSORLG00000008755	ola-miR-125a-1-3p	8090	494	499	494	499	11	6mer	6mer	8090	0
ENSORLG00000008755	ola-miR-125a-2-3p	8090	494	499	494	499	12	6mer	6mer	8090	0
ENSORLG00000008755	ola-miR-126b-5p	8090	728	733	728	733	13	6mer	6mer	8090	0
ENSORLG00000008755	ola-miR-130b-5p	8090	162	168	162	168	14	7mer-1a	7mer-1a	8090	0
ENSORLG00000008755	ola-miR-132-3p	8090	256	261	256	261	15	6mer	6mer	8090	0
ENSORLG00000008755	ola-miR-132-3p	8090	606	612	606	612	16	7mer-m8	7mer-m8	8090	0
ENSORLG00000008755	ola-miR-146a-3p	8090	111	116	111	116	17	6mer	6mer	8090	0
ENSORLG00000008755	ola-miR-147-3p	8090	34	39	34	39	18	6mer	6mer	8090	1
ENSORLG00000008755	ola-miR-148a-5p	8090	585	590	585	590	19	6mer	6mer	8090	0
ENSORLG00000008755	ola-miR-16a-3p	8090	311	316	311	316	20	6mer	6mer	8090	0
ENSORLG00000008755	ola-miR-17a-5p	8090	503	508	503	508	21	6mer	6mer	8090	0
ENSORLG00000008755	ola-miR-182a-3p	8090	166	171	166	171	22	6mer	6mer	8090	0
ENSORLG00000008755	ola-miR-182a-3p	8090	814	819	814	819	23	6mer	6mer	8090	1
ENSORLG00000008755	ola-miR-182a-5p	8090	320	325	320	325	24	6mer	6mer	8090	0
ENSORLG00000008755	ola-miR-182a-5p	8090	51	57	51	57	25	7mer-1a	7mer-1a	8090	0
ENSORLG00000008755	ola-miR-182b-3p	8090	166	171	166	171	26	6mer	6mer	8090	0
ENSORLG00000008755	ola-miR-182b-3p	8090	814	819	814	819	27	6mer	6mer	8090	1
ENSORLG00000008755	ola-miR-182b-5p	8090	320	325	320	325	28	6mer	6mer	8090	0
ENSORLG00000008755	ola-miR-182b-5p	8090	51	57	51	57	29	7mer-1a	7mer-1a	8090	0
ENSORLG00000008755	ola-miR-18a-5p	8090	820	825	820	825	30	6mer	6mer	8090	1
ENSORLG00000008755	ola-miR-18c-5p	8090	820	825	820	825	31	6mer	6mer	8090	1
ENSORLG00000008755	ola-miR-19b-1-5p	8090	718	724	718	724	32	7mer-1a	7mer-1a	8090	0
ENSORLG00000008755	ola-miR-19c-5p	8090	470	475	470	475	33	6mer	6mer	8090	0
ENSORLG00000008755	ola-miR-204-5p	8090	635	640	635	640	34	6mer	6mer	8090	0
ENSORLG00000008755	ola-miR-205-5p	8090	633	638	633	638	35	6mer	6mer	8090	0
ENSORLG00000008755	ola-miR-20a-1-3p	8090	640	647	640	647	36	8mer-1a	8mer-1a	8090	0
ENSORLG00000008755	ola-miR-20a-5p	8090	503	508	503	508	37	6mer	6mer	8090	0
ENSORLG00000008755	ola-miR-20b-5p	8090	503	508	503	508	38	6mer	6mer	8090	0
ENSORLG00000008755	ola-miR-210-3p	8090	33	39	33	39	39	7mer-m8	7mer-m8	8090	1
ENSORLG00000008755	ola-miR-212-3p	8090	256	261	256	261	40	6mer	6mer	8090	0
ENSORLG00000008755	ola-miR-212-3p	8090	606	612	606	612	41	7mer-m8	7mer-m8	8090	0
ENSORLG00000008755	ola-miR-216a-2-3p	8090	672	678	672	678	42	7mer-1a	7mer-1a	8090	0
ENSORLG00000008755	ola-miR-216a-2-3p	8090	782	788	782	788	43	7mer-m8	7mer-m8	8090	0
ENSORLG00000008755	ola-miR-217a-3p	8090	255	261	255	261	44	7mer-m8	7mer-m8	8090	0
ENSORLG00000008755	ola-miR-217a-3p	8090	607	612	607	612	45	6mer	6mer	8090	0
ENSORLG00000008755	ola-miR-2184-5p	8090	254	260	254	260	46	7mer-m8	7mer-m8	8090	0
ENSORLG00000008755	ola-miR-2187a-3p	8090	674	680	674	680	47	7mer-1a	7mer-1a	8090	0
ENSORLG00000008755	ola-miR-2187a-5p	8090	730	735	730	735	48	6mer	6mer	8090	0
ENSORLG00000008755	ola-miR-218a-5p	8090	854	859	854	859	49	6mer	6mer	8090	1
ENSORLG00000008755	ola-miR-218b-5p	8090	854	859	854	859	50	6mer	6mer	8090	1
ENSORLG00000008755	ola-miR-22a-1-5p	8090	584	589	584	589	51	6mer	6mer	8090	0
ENSORLG00000008755	ola-miR-22a-2-5p	8090	584	589	584	589	52	6mer	6mer	8090	0
ENSORLG00000008755	ola-miR-22b-5p	8090	584	589	584	589	53	6mer	6mer	8090	0
ENSORLG00000008755	ola-miR-24-6-3p	8090	765	770	765	770	54	6mer	6mer	8090	0
ENSORLG00000008755	ola-miR-24a-2-3p	8090	765	770	765	770	55	6mer	6mer	8090	0
ENSORLG00000008755	ola-miR-24a-4b-3p	8090	765	770	765	770	56	6mer	6mer	8090	0
ENSORLG00000008755	ola-miR-26a-1a-3p	8090	726	732	726	732	57	7mer-1a	7mer-1a	8090	0
ENSORLG00000008755	ola-miR-27a-3p	8090	762	767	762	767	58	6mer	6mer	8090	0
ENSORLG00000008755	ola-miR-27a-5p	8090	885	891	885	891	59	7mer-1a	7mer-1a	8090	1
ENSORLG00000008755	ola-miR-27b-3p	8090	762	767	762	767	60	6mer	6mer	8090	0
ENSORLG00000008755	ola-miR-27b-5p	8090	828	834	828	834	61	7mer-1a	7mer-1a	8090	1
ENSORLG00000008755	ola-miR-27c-3p	8090	762	767	762	767	62	6mer	6mer	8090	0
ENSORLG00000008755	ola-miR-27d-3p	8090	762	767	762	767	63	6mer	6mer	8090	0
ENSORLG00000008755	ola-miR-27e-1-5p	8090	828	834	828	834	64	7mer-1a	7mer-1a	8090	1
ENSORLG00000008755	ola-miR-27e-3p	8090	762	767	762	767	65	6mer	6mer	8090	0
ENSORLG00000008755	ola-miR-301a-5p	8090	832	837	832	837	66	6mer	6mer	8090	1
ENSORLG00000008755	ola-miR-301c-5p	8090	832	837	832	837	67	6mer	6mer	8090	1
ENSORLG00000008755	ola-miR-30a-3p	8090	553	559	553	559	68	7mer-1a	7mer-1a	8090	0
ENSORLG00000008755	ola-miR-30e-1-3p	8090	553	559	553	559	69	7mer-1a	7mer-1a	8090	0
ENSORLG00000008755	ola-miR-30e-2-3p	8090	553	559	553	559	70	7mer-1a	7mer-1a	8090	0
ENSORLG00000008755	ola-miR-31a-5p	8090	138	143	138	143	71	6mer	6mer	8090	0
ENSORLG00000008755	ola-miR-31a-5p	8090	396	401	396	401	72	6mer	6mer	8090	0
ENSORLG00000008755	ola-miR-33-5p	8090	880	886	880	886	73	7mer-1a	7mer-1a	8090	1
ENSORLG00000008755	ola-miR-34a-5p	8090	49	55	49	55	74	7mer-1a	7mer-1a	8090	0
ENSORLG00000008755	ola-miR-430a-1-3p	8090	392	398	392	398	75	7mer-m8	7mer-m8	8090	0
ENSORLG00000008755	ola-miR-430a-2/3-3p	8090	502	507	502	507	76	6mer	6mer	8090	0
ENSORLG00000008755	ola-miR-430b-1-3p	8090	392	398	392	398	77	7mer-m8	7mer-m8	8090	0
ENSORLG00000008755	ola-miR-430b-2-3p	8090	502	507	502	507	78	6mer	6mer	8090	0
ENSORLG00000008755	ola-miR-430d-2-11-3p	8090	502	507	502	507	79	6mer	6mer	8090	0
ENSORLG00000008755	ola-miR-430d-2-17-3p	8090	392	398	392	398	80	7mer-m8	7mer-m8	8090	0
ENSORLG00000008755	ola-miR-430d-2-3p	8090	392	398	392	398	81	7mer-m8	7mer-m8	8090	0
ENSORLG00000008755	ola-miR-449-1-5p	8090	49	55	49	55	82	7mer-1a	7mer-1a	8090	0
ENSORLG00000008755	ola-miR-449-2-5p	8090	49	55	49	55	83	7mer-1a	7mer-1a	8090	0
ENSORLG00000008755	ola-miR-455-3p	8090	604	610	604	610	84	7mer-m8	7mer-m8	8090	0
ENSORLG00000008755	ola-miR-455-5p	8090	35	40	35	40	85	6mer	6mer	8090	1
ENSORLG00000008755	ola-miR-459-5p	8090	254	259	254	259	86	6mer	6mer	8090	0
ENSORLG00000008755	ola-miR-460-3p	8090	672	678	672	678	87	7mer-1a	7mer-1a	8090	0
ENSORLG00000008755	ola-miR-460-3p	8090	782	788	782	788	88	7mer-m8	7mer-m8	8090	0
ENSORLG00000008755	ola-miR-460-5p	8090	116	122	116	122	89	7mer-1a	7mer-1a	8090	0
ENSORLG00000008755	ola-miR-499a-3p	8090	537	543	537	543	90	7mer-1a	7mer-1a	8090	0
ENSORLG00000008755	ola-miR-722b-5p	8090	824	829	824	829	91	6mer	6mer	8090	1
ENSORLG00000008755	ola-miR-724-3p	8090	134	139	134	139	92	6mer	6mer	8090	0
ENSORLG00000008755	ola-miR-729-3p	8090	797	802	797	802	93	6mer	6mer	8090	0
ENSORLG00000008755	ola-miR-730-3p	8090	672	678	672	678	94	7mer-1a	7mer-1a	8090	0
ENSORLG00000008755	ola-miR-730-3p	8090	782	788	782	788	95	7mer-m8	7mer-m8	8090	0
ENSORLG00000008755	ola-miR-7bb-3p	8090	204	209	204	209	96	6mer	6mer	8090	0
ENSORLG00000008755	ola-miR-7bb-3p	8090	238	244	238	244	97	7mer-1a	7mer-1a	8090	0
ENSORLG00000008755	ola-miR-7bb-3p	8090	367	373	367	373	98	7mer-1a	7mer-1a	8090	0
ENSORLG00000008755	ola-miR-7bb-3p	8090	705	710	705	710	99	6mer	6mer	8090	0
ENSORLG00000008755	ola-miR-8159-5p	8090	254	259	254	259	100	6mer	6mer	8090	0
ENSORLG00000008755	ola-miR-92a-1-5p	8090	818	823	818	823	101	6mer	6mer	8090	1
ENSORLG00000008755	ola-miR-92a-2-5p	8090	663	668	663	668	102	6mer	6mer	8090	0
ENSORLG00000008755	ola-miR-93a-3p	8090	641	647	641	647	103	7mer-1a	7mer-1a	8090	0
ENSORLG00000008755	ola-miR-93a-5p	8090	503	508	503	508	104	6mer	6mer	8090	0
ENSORLG00000008755	ola-miR-96-5p	8090	320	325	320	325	105	6mer	6mer	8090	0
ENSORLG00000008755	ola-miR-96-5p	8090	51	57	51	57	106	7mer-1a	7mer-1a	8090	0
ENSORLG00000008755	ola-miR-96a-3p	8090	729	735	729	735	107	7mer-1a	7mer-1a	8090	0
ENSORLG00000008755	ola-miR-99a-3p	8090	835	840	835	840	108	6mer	6mer	8090	1
ENSORLG00000008755	ola-miR-99a-5p	8090	866	871	866	871	109	6mer	6mer	8090	1
ENSORLG00000012906	ola-let-7a-3-3p	8090	174	180	174	180	1	7mer-1a	7mer-1a	8090	0
ENSORLG00000012906	ola-let-7a-3-3p	8090	211	217	211	217	2	7mer-1a	7mer-1a	8090	0
ENSORLG00000012906	ola-let-7a-5-3p	8090	174	180	174	180	3	7mer-1a	7mer-1a	8090	0
ENSORLG00000012906	ola-let-7a-5-3p	8090	210	217	210	217	4	8mer-1a	8mer-1a	8090	0
ENSORLG00000012906	ola-let-7a-6-3p	8090	174	180	174	180	5	7mer-1a	7mer-1a	8090	0
ENSORLG00000012906	ola-let-7a-6-3p	8090	210	217	210	217	6	8mer-1a	8mer-1a	8090	0
ENSORLG00000012906	ola-let-7b-3p	8090	174	180	174	180	7	7mer-1a	7mer-1a	8090	0
ENSORLG00000012906	ola-let-7b-3p	8090	211	217	211	217	8	7mer-1a	7mer-1a	8090	0
ENSORLG00000012906	ola-let-7e-1-3p	8090	174	180	174	180	9	7mer-1a	7mer-1a	8090	0
ENSORLG00000012906	ola-let-7e-1-3p	8090	211	217	211	217	10	7mer-1a	7mer-1a	8090	0
ENSORLG00000012906	ola-let-7e-2-3p	8090	210	216	210	216	11	7mer-1a	7mer-1a	8090	0
ENSORLG00000012906	ola-let-7g-1-3p	8090	174	180	174	180	12	7mer-1a	7mer-1a	8090	0
ENSORLG00000012906	ola-let-7g-1-3p	8090	210	217	210	217	13	8mer-1a	8mer-1a	8090	0
ENSORLG00000012906	ola-let-7g-2-3p	8090	174	180	174	180	14	7mer-1a	7mer-1a	8090	0
ENSORLG00000012906	ola-let-7g-2-3p	8090	210	217	210	217	15	8mer-1a	8mer-1a	8090	0
ENSORLG00000012906	ola-let-7h-1-3p	8090	174	180	174	180	16	7mer-1a	7mer-1a	8090	0
ENSORLG00000012906	ola-let-7h-1-3p	8090	211	217	211	217	17	7mer-1a	7mer-1a	8090	0
ENSORLG00000012906	ola-miR-1-1-5p	8090	291	296	291	296	18	6mer	6mer	8090	0
ENSORLG00000012906	ola-miR-130b-3p	8090	218	224	218	224	19	7mer-m8	7mer-m8	8090	0
ENSORLG00000012906	ola-miR-130c-1-3p	8090	218	224	218	224	20	7mer-m8	7mer-m8	8090	0
ENSORLG00000012906	ola-miR-130c-2-3p	8090	218	224	218	224	21	7mer-m8	7mer-m8	8090	0
ENSORLG00000012906	ola-miR-138a-3p	8090	153	159	153	159	22	7mer-1a	7mer-1a	8090	0
ENSORLG00000012906	ola-miR-138bb-3p	8090	99	104	99	104	23	6mer	6mer	8090	0
ENSORLG00000012906	ola-miR-153a-5p	8090	308	314	308	314	24	7mer-1a	7mer-1a	8090	0
ENSORLG00000012906	ola-miR-153c-5p	8090	308	315	308	315	25	8mer-1a	8mer-1a	8090	0
ENSORLG00000012906	ola-miR-1788-3p	8090	206	211	206	211	26	6mer	6mer	8090	0
ENSORLG00000012906	ola-miR-183-5p	8090	138	144	138	144	27	7mer-1a	7mer-1a	8090	0
ENSORLG00000012906	ola-miR-194a-3p	8090	202	208	202	208	28	7mer-m8	7mer-m8	8090	0
ENSORLG00000012906	ola-miR-194b-3p	8090	202	208	202	208	29	7mer-m8	7mer-m8	8090	0
ENSORLG00000012906	ola-miR-19a-1-3p	8090	218	223	218	223	30	6mer	6mer	8090	0
ENSORLG00000012906	ola-miR-19a-2-3p	8090	218	223	218	223	31	6mer	6mer	8090	0
ENSORLG00000012906	ola-miR-19b-3p	8090	218	223	218	223	32	6mer	6mer	8090	0
ENSORLG00000012906	ola-miR-19c-3p	8090	218	223	218	223	33	6mer	6mer	8090	0
ENSORLG00000012906	ola-miR-19da-3p	8090	218	223	218	223	34	6mer	6mer	8090	0
ENSORLG00000012906	ola-miR-216a-1-3p	8090	234	240	234	240	35	7mer-1a	7mer-1a	8090	0
ENSORLG00000012906	ola-miR-221-3p	8090	237	242	237	242	36	6mer	6mer	8090	0
ENSORLG00000012906	ola-miR-222a-3p	8090	237	242	237	242	37	6mer	6mer	8090	0
ENSORLG00000012906	ola-miR-222c-3p	8090	237	242	237	242	38	6mer	6mer	8090	0
ENSORLG00000012906	ola-miR-301a-3p	8090	218	224	218	224	39	7mer-m8	7mer-m8	8090	0
ENSORLG00000012906	ola-miR-301c-3p	8090	218	224	218	224	40	7mer-m8	7mer-m8	8090	0
ENSORLG00000012906	ola-miR-33ba-3p	8090	128	133	128	133	41	6mer	6mer	8090	0
ENSORLG00000012906	ola-miR-34a-5p	8090	204	210	204	210	42	7mer-m8	7mer-m8	8090	0
ENSORLG00000012906	ola-miR-365-2b-3p	8090	232	237	232	237	43	6mer	6mer	8090	0
ENSORLG00000012906	ola-miR-425-5p	8090	168	174	168	174	44	7mer-m8	7mer-m8	8090	0
ENSORLG00000012906	ola-miR-430a-1-3p	8090	220	225	220	225	45	6mer	6mer	8090	0
ENSORLG00000012906	ola-miR-430b-1-3p	8090	220	225	220	225	46	6mer	6mer	8090	0
ENSORLG00000012906	ola-miR-430d-2-17-3p	8090	220	225	220	225	47	6mer	6mer	8090	0
ENSORLG00000012906	ola-miR-430d-2-3p	8090	220	225	220	225	48	6mer	6mer	8090	0
ENSORLG00000012906	ola-miR-449-1-5p	8090	204	210	204	210	49	7mer-m8	7mer-m8	8090	0
ENSORLG00000012906	ola-miR-449-2-5p	8090	204	210	204	210	50	7mer-m8	7mer-m8	8090	0
ENSORLG00000012906	ola-miR-454b-3p	8090	218	224	218	224	51	7mer-m8	7mer-m8	8090	0
ENSORLG00000012906	ola-miR-499a-3p	8090	267	273	267	273	52	7mer-1a	7mer-1a	8090	1
ENSORLG00000012906	ola-miR-723a-5p	8090	315	321	315	321	53	7mer-m8	7mer-m8	8090	0
ENSORLG00000012906	ola-miR-728b-5p	8090	127	133	127	133	54	7mer-m8	7mer-m8	8090	0
ENSORLG00000012906	ola-miR-730-5p	8090	63	68	63	68	55	6mer	6mer	8090	0
ENSORLG00000012906	ola-miR-736-1-5p	8090	314	319	314	319	56	6mer	6mer	8090	0
ENSORLG00000012906	ola-miR-737-5p	8090	179	184	179	184	57	6mer	6mer	8090	0
ENSORLG00000012906	ola-miR-737-5p	8090	273	279	273	279	58	7mer-1a	7mer-1a	8090	1
ENSORLG00000012906	ola-miR-737-5p	8090	274	279	274	279	59	6mer	6mer	8090	1
ENSORLG00000012906	ola-miR-7552a-5p	8090	235	240	235	240	60	6mer	6mer	8090	0
ENSORLG00000012906	ola-miR-7552b-5p	8090	235	240	235	240	61	6mer	6mer	8090	0
ENSORLG00000012906	ola-miR-7bb-3p	8090	133	138	133	138	62	6mer	6mer	8090	0
ENSORLG00000012906	ola-miR-7bb-3p	8090	257	262	257	262	63	6mer	6mer	8090	0
ENSORLG00000012906	ola-miR-96a-3p	8090	214	219	214	219	64	6mer	6mer	8090	0
ENSORLG00000003276	ola-let-7a-3-3p	8090	1426	1433	1426	1433	1	8mer-1a	8mer-1a	8090	1
ENSORLG00000003276	ola-let-7a-3-3p	8090	766	772	766	772	2	7mer-m8	7mer-m8	8090	0
ENSORLG00000003276	ola-let-7a-4-3p	8090	601	607	601	607	3	7mer-1a	7mer-1a	8090	0
ENSORLG00000003276	ola-let-7a-5-3p	8090	1427	1433	1427	1433	4	7mer-1a	7mer-1a	8090	1
ENSORLG00000003276	ola-let-7a-5-3p	8090	767	772	767	772	5	6mer	6mer	8090	0
ENSORLG00000003276	ola-let-7a-6-3p	8090	1427	1433	1427	1433	6	7mer-1a	7mer-1a	8090	1
ENSORLG00000003276	ola-let-7a-6-3p	8090	767	772	767	772	7	6mer	6mer	8090	0
ENSORLG00000003276	ola-let-7b-3p	8090	1426	1433	1426	1433	8	8mer-1a	8mer-1a	8090	1
ENSORLG00000003276	ola-let-7b-3p	8090	766	772	766	772	9	7mer-m8	7mer-m8	8090	0
ENSORLG00000003276	ola-let-7c-3p	8090	601	607	601	607	10	7mer-1a	7mer-1a	8090	0
ENSORLG00000003276	ola-let-7e-1-3p	8090	1426	1433	1426	1433	11	8mer-1a	8mer-1a	8090	1
ENSORLG00000003276	ola-let-7e-1-3p	8090	766	772	766	772	12	7mer-m8	7mer-m8	8090	0
ENSORLG00000003276	ola-let-7g-1-3p	8090	1427	1433	1427	1433	13	7mer-1a	7mer-1a	8090	1
ENSORLG00000003276	ola-let-7g-1-3p	8090	767	772	767	772	14	6mer	6mer	8090	0
ENSORLG00000003276	ola-let-7g-2-3p	8090	1427	1433	1427	1433	15	7mer-1a	7mer-1a	8090	1
ENSORLG00000003276	ola-let-7g-2-3p	8090	767	772	767	772	16	6mer	6mer	8090	0
ENSORLG00000003276	ola-let-7h-1-3p	8090	1426	1433	1426	1433	17	8mer-1a	8mer-1a	8090	1
ENSORLG00000003276	ola-let-7h-1-3p	8090	766	772	766	772	18	7mer-m8	7mer-m8	8090	0
ENSORLG00000003276	ola-let-7j-3p	8090	601	607	601	607	19	7mer-1a	7mer-1a	8090	0
ENSORLG00000003276	ola-miR-1-1-5p	8090	1266	1273	1266	1273	20	8mer-1a	8mer-1a	8090	0
ENSORLG00000003276	ola-miR-1-3p	8090	73	79	73	79	21	7mer-1a	7mer-1a	8090	0
ENSORLG00000003276	ola-miR-101a-3p	8090	885	891	885	891	22	7mer-1a	7mer-1a	8090	0
ENSORLG00000003276	ola-miR-101b-3p	8090	885	891	885	891	23	7mer-1a	7mer-1a	8090	0
ENSORLG00000003276	ola-miR-10551-3p	8090	1332	1338	1332	1338	24	7mer-1a	7mer-1a	8090	0
ENSORLG00000003276	ola-miR-10651-5p	8090	166	172	166	172	25	7mer-1a	7mer-1a	8090	0
ENSORLG00000003276	ola-miR-10651-5p	8090	591	597	591	597	26	7mer-1a	7mer-1a	8090	0
ENSORLG00000003276	ola-miR-10651-5p	8090	968	973	968	973	27	6mer	6mer	8090	0
ENSORLG00000003276	ola-miR-106ba-3p	8090	1136	1141	1136	1141	28	6mer	6mer	8090	0
ENSORLG00000003276	ola-miR-106ba-3p	8090	62	67	62	67	29	6mer	6mer	8090	0
ENSORLG00000003276	ola-miR-106ba-5p	8090	931	936	931	936	30	6mer	6mer	8090	0
ENSORLG00000003276	ola-miR-10c-3p	8090	1397	1402	1397	1402	31	6mer	6mer	8090	0
ENSORLG00000003276	ola-miR-10c-3p	8090	186	191	186	191	32	6mer	6mer	8090	0
ENSORLG00000003276	ola-miR-10c-3p	8090	609	614	609	614	33	6mer	6mer	8090	0
ENSORLG00000003276	ola-miR-10c-3p	8090	906	911	906	911	34	6mer	6mer	8090	0
ENSORLG00000003276	ola-miR-124-3p	8090	1455	1460	1455	1460	35	6mer	6mer	8090	1
ENSORLG00000003276	ola-miR-125a-1-3p	8090	45	50	45	50	36	6mer	6mer	8090	0
ENSORLG00000003276	ola-miR-125a-2-3p	8090	45	50	45	50	37	6mer	6mer	8090	0
ENSORLG00000003276	ola-miR-126b-3p	8090	1169	1174	1169	1174	38	6mer	6mer	8090	0
ENSORLG00000003276	ola-miR-126b-5p	8090	536	542	536	542	39	7mer-1a	7mer-1a	8090	0
ENSORLG00000003276	ola-miR-128-3p	8090	427	433	427	433	40	7mer-m8	7mer-m8	8090	0
ENSORLG00000003276	ola-miR-129-5p	8090	1082	1088	1082	1088	41	7mer-1a	7mer-1a	8090	0
ENSORLG00000003276	ola-miR-129-5p	8090	1246	1253	1246	1253	42	8mer-1a	8mer-1a	8090	1
ENSORLG00000003276	ola-miR-129-5p	8090	174	179	174	179	43	6mer	6mer	8090	0
ENSORLG00000003276	ola-miR-129-5p	8090	485	490	485	490	44	6mer	6mer	8090	1
ENSORLG00000003276	ola-miR-129-5p	8090	880	885	880	885	45	6mer	6mer	8090	0
ENSORLG00000003276	ola-miR-129-5p	8090	918	923	918	923	46	6mer	6mer	8090	0
ENSORLG00000003276	ola-miR-130c-1-5p	8090	633	639	633	639	47	7mer-1a	7mer-1a	8090	0
ENSORLG00000003276	ola-miR-130c-2-5p	8090	633	639	633	639	48	7mer-1a	7mer-1a	8090	0
ENSORLG00000003276	ola-miR-132-3p	8090	1299	1304	1299	1304	49	6mer	6mer	8090	0
ENSORLG00000003276	ola-miR-133a-3p	8090	37	43	37	43	50	7mer-m8	7mer-m8	8090	0
ENSORLG00000003276	ola-miR-135b-3p	8090	1175	1181	1175	1181	51	7mer-m8	7mer-m8	8090	0
ENSORLG00000003276	ola-miR-1388-3p	8090	563	568	563	568	52	6mer	6mer	8090	0
ENSORLG00000003276	ola-miR-138a-3p	8090	1204	1209	1204	1209	53	6mer	6mer	8090	0
ENSORLG00000003276	ola-miR-138bb-3p	8090	193	200	193	200	54	8mer-1a	8mer-1a	8090	0
ENSORLG00000003276	ola-miR-144-3p	8090	885	891	885	891	55	7mer-1a	7mer-1a	8090	0
ENSORLG00000003276	ola-miR-146a-5p	8090	253	258	253	258	56	6mer	6mer	8090	0
ENSORLG00000003276	ola-miR-148a-5p	8090	145	150	145	150	57	6mer	6mer	8090	0
ENSORLG00000003276	ola-miR-150-5p	8090	1025	1030	1025	1030	58	6mer	6mer	8090	0
ENSORLG00000003276	ola-miR-150-5p	8090	1062	1068	1062	1068	59	7mer-m8	7mer-m8	8090	0
ENSORLG00000003276	ola-miR-153a-5p	8090	1250	1256	1250	1256	60	7mer-m8	7mer-m8	8090	1
ENSORLG00000003276	ola-miR-153a-5p	8090	445	450	445	450	61	6mer	6mer	8090	0
ENSORLG00000003276	ola-miR-153c-5p	8090	399	405	399	405	62	7mer-1a	7mer-1a	8090	0
ENSORLG00000003276	ola-miR-15b-1-3p	8090	1001	1006	1001	1006	63	6mer	6mer	8090	0
ENSORLG00000003276	ola-miR-15b-1-3p	8090	1058	1063	1058	1063	64	6mer	6mer	8090	0
ENSORLG00000003276	ola-miR-15b-1-3p	8090	1387	1392	1387	1392	65	6mer	6mer	8090	0
ENSORLG00000003276	ola-miR-15c-3p	8090	617	622	617	622	66	6mer	6mer	8090	0
ENSORLG00000003276	ola-miR-1788-5p	8090	1087	1093	1087	1093	67	7mer-m8	7mer-m8	8090	0
ENSORLG00000003276	ola-miR-17a-1-3p	8090	1136	1141	1136	1141	68	6mer	6mer	8090	0
ENSORLG00000003276	ola-miR-17a-1-3p	8090	62	67	62	67	69	6mer	6mer	8090	0
ENSORLG00000003276	ola-miR-17a-2-3p	8090	1136	1141	1136	1141	70	6mer	6mer	8090	0
ENSORLG00000003276	ola-miR-17a-2-3p	8090	62	67	62	67	71	6mer	6mer	8090	0
ENSORLG00000003276	ola-miR-17a-5p	8090	931	936	931	936	72	6mer	6mer	8090	0
ENSORLG00000003276	ola-miR-18a-3p	8090	1482	1487	1482	1487	73	6mer	6mer	8090	0
ENSORLG00000003276	ola-miR-18c-3p	8090	1482	1487	1482	1487	74	6mer	6mer	8090	0
ENSORLG00000003276	ola-miR-192-3p	8090	1164	1169	1164	1169	75	6mer	6mer	8090	0
ENSORLG00000003276	ola-miR-192-5p	8090	1096	1101	1096	1101	76	6mer	6mer	8090	0
ENSORLG00000003276	ola-miR-19a-1-5p	8090	1416	1423	1416	1423	77	8mer-1a	8mer-1a	8090	0
ENSORLG00000003276	ola-miR-19a-2-5p	8090	1287	1292	1287	1292	78	6mer	6mer	8090	0
ENSORLG00000003276	ola-miR-19a-2-5p	8090	790	796	790	796	79	7mer-1a	7mer-1a	8090	0
ENSORLG00000003276	ola-miR-19a-2-5p	8090	882	887	882	887	80	6mer	6mer	8090	0
ENSORLG00000003276	ola-miR-19b-2-5p	8090	1287	1292	1287	1292	81	6mer	6mer	8090	0
ENSORLG00000003276	ola-miR-19b-2-5p	8090	790	796	790	796	82	7mer-1a	7mer-1a	8090	0
ENSORLG00000003276	ola-miR-19b-2-5p	8090	882	887	882	887	83	6mer	6mer	8090	0
ENSORLG00000003276	ola-miR-200a-5p	8090	963	968	963	968	84	6mer	6mer	8090	0
ENSORLG00000003276	ola-miR-200b-5p	8090	963	968	963	968	85	6mer	6mer	8090	0
ENSORLG00000003276	ola-miR-203b-3p	8090	892	897	892	897	86	6mer	6mer	8090	0
ENSORLG00000003276	ola-miR-204-5p	8090	633	639	633	639	87	7mer-m8	7mer-m8	8090	0
ENSORLG00000003276	ola-miR-205-1a-3p	8090	645	650	645	650	88	6mer	6mer	8090	0
ENSORLG00000003276	ola-miR-205-1b-3p	8090	818	824	818	824	89	7mer-1a	7mer-1a	8090	0
ENSORLG00000003276	ola-miR-205-5p	8090	29	34	29	34	90	6mer	6mer	8090	0
ENSORLG00000003276	ola-miR-206-1-3p	8090	73	79	73	79	91	7mer-1a	7mer-1a	8090	0
ENSORLG00000003276	ola-miR-20a-1-3p	8090	1353	1358	1353	1358	92	6mer	6mer	8090	0
ENSORLG00000003276	ola-miR-20a-2-3p	8090	1136	1141	1136	1141	93	6mer	6mer	8090	0
ENSORLG00000003276	ola-miR-20a-2-3p	8090	62	67	62	67	94	6mer	6mer	8090	0
ENSORLG00000003276	ola-miR-20a-5p	8090	931	936	931	936	95	6mer	6mer	8090	0
ENSORLG00000003276	ola-miR-20b-5p	8090	931	936	931	936	96	6mer	6mer	8090	0
ENSORLG00000003276	ola-miR-212-3p	8090	1299	1304	1299	1304	97	6mer	6mer	8090	0
ENSORLG00000003276	ola-miR-216a-2-3p	8090	1151	1156	1151	1156	98	6mer	6mer	8090	0
ENSORLG00000003276	ola-miR-216a-5p	8090	366	371	366	371	99	6mer	6mer	8090	0
ENSORLG00000003276	ola-miR-216b-5p	8090	366	371	366	371	100	6mer	6mer	8090	0
ENSORLG00000003276	ola-miR-217a-3p	8090	1298	1304	1298	1304	101	7mer-m8	7mer-m8	8090	0
ENSORLG00000003276	ola-miR-2184-5p	8090	1297	1303	1297	1303	102	7mer-m8	7mer-m8	8090	0
ENSORLG00000003276	ola-miR-2187a-3p	8090	886	892	886	892	103	7mer-1a	7mer-1a	8090	0
ENSORLG00000003276	ola-miR-23a-2-5p	8090	1463	1468	1463	1468	104	6mer	6mer	8090	0
ENSORLG00000003276	ola-miR-23a-3p	8090	447	454	447	454	105	8mer-1a	8mer-1a	8090	0
ENSORLG00000003276	ola-miR-23b-2-3p	8090	447	454	447	454	106	8mer-1a	8mer-1a	8090	0
ENSORLG00000003276	ola-miR-24a-2-5p	8090	64	69	64	69	107	6mer	6mer	8090	0
ENSORLG00000003276	ola-miR-26a-1a-3p	8090	451	456	451	456	108	6mer	6mer	8090	0
ENSORLG00000003276	ola-miR-26a-1a-5p	8090	541	548	541	548	109	8mer-1a	8mer-1a	8090	0
ENSORLG00000003276	ola-miR-26a-1b-5p	8090	541	548	541	548	110	8mer-1a	8mer-1a	8090	0
ENSORLG00000003276	ola-miR-26a-2/3-ba-5p	8090	541	548	541	548	111	8mer-1a	8mer-1a	8090	0
ENSORLG00000003276	ola-miR-26a-3-3p	8090	768	773	768	773	112	6mer	6mer	8090	0
ENSORLG00000003276	ola-miR-27c-5p	8090	241	247	241	247	113	7mer-1a	7mer-1a	8090	0
ENSORLG00000003276	ola-miR-27e-2-5p	8090	241	247	241	247	114	7mer-1a	7mer-1a	8090	0
ENSORLG00000003276	ola-miR-29b-2a-5p	8090	1196	1201	1196	1201	115	6mer	6mer	8090	0
ENSORLG00000003276	ola-miR-29b-2a-5p	8090	1364	1370	1364	1370	116	7mer-m8	7mer-m8	8090	0
ENSORLG00000003276	ola-miR-29b-2b-5p	8090	571	576	571	576	117	6mer	6mer	8090	0
ENSORLG00000003276	ola-miR-30a-3p	8090	378	384	378	384	118	7mer-1a	7mer-1a	8090	0
ENSORLG00000003276	ola-miR-30c-2-3p	8090	69	74	69	74	119	6mer	6mer	8090	0
ENSORLG00000003276	ola-miR-30e-1-3p	8090	378	384	378	384	120	7mer-1a	7mer-1a	8090	0
ENSORLG00000003276	ola-miR-30e-2-3p	8090	378	384	378	384	121	7mer-1a	7mer-1a	8090	0
ENSORLG00000003276	ola-miR-338-1a-5p	8090	1279	1284	1279	1284	122	6mer	6mer	8090	0
ENSORLG00000003276	ola-miR-338-1b-5p	8090	1301	1306	1301	1306	123	6mer	6mer	8090	0
ENSORLG00000003276	ola-miR-338-2-5p	8090	1301	1306	1301	1306	124	6mer	6mer	8090	0
ENSORLG00000003276	ola-miR-375a-3p	8090	717	723	717	723	125	7mer-1a	7mer-1a	8090	0
ENSORLG00000003276	ola-miR-375a-3p	8090	915	921	915	921	126	7mer-1a	7mer-1a	8090	0
ENSORLG00000003276	ola-miR-425-5p	8090	684	689	684	689	127	6mer	6mer	8090	0
ENSORLG00000003276	ola-miR-430-d-2-5p	8090	1094	1099	1094	1099	128	6mer	6mer	8090	0
ENSORLG00000003276	ola-miR-458-3p	8090	522	527	522	527	129	6mer	6mer	8090	0
ENSORLG00000003276	ola-miR-459-5p	8090	1297	1302	1297	1302	130	6mer	6mer	8090	0
ENSORLG00000003276	ola-miR-459-5p	8090	643	649	643	649	131	7mer-1a	7mer-1a	8090	0
ENSORLG00000003276	ola-miR-459-5p	8090	855	861	855	861	132	7mer-1a	7mer-1a	8090	0
ENSORLG00000003276	ola-miR-459-5p	8090	971	977	971	977	133	7mer-1a	7mer-1a	8090	0
ENSORLG00000003276	ola-miR-460-3p	8090	1151	1156	1151	1156	134	6mer	6mer	8090	0
ENSORLG00000003276	ola-miR-489-5p	8090	1373	1378	1373	1378	135	6mer	6mer	8090	0
ENSORLG00000003276	ola-miR-723a-5p	8090	1134	1140	1134	1140	136	7mer-1a	7mer-1a	8090	0
ENSORLG00000003276	ola-miR-723a-5p	8090	121	127	121	127	137	7mer-1a	7mer-1a	8090	0
ENSORLG00000003276	ola-miR-724-5p	8090	852	857	852	857	138	6mer	6mer	8090	0
ENSORLG00000003276	ola-miR-726-5p	8090	1463	1468	1463	1468	139	6mer	6mer	8090	0
ENSORLG00000003276	ola-miR-730-3p	8090	1151	1156	1151	1156	140	6mer	6mer	8090	0
ENSORLG00000003276	ola-miR-734-3p	8090	125	131	125	131	141	7mer-1a	7mer-1a	8090	0
ENSORLG00000003276	ola-miR-734-5p	8090	1205	1211	1205	1211	142	7mer-m8	7mer-m8	8090	0
ENSORLG00000003276	ola-miR-734-5p	8090	770	775	770	775	143	6mer	6mer	8090	0
ENSORLG00000003276	ola-miR-737-5p	8090	1083	1088	1083	1088	144	6mer	6mer	8090	0
ENSORLG00000003276	ola-miR-737-5p	8090	1248	1253	1248	1253	145	6mer	6mer	8090	1
ENSORLG00000003276	ola-miR-737-5p	8090	1248	1254	1248	1254	146	7mer-m8	7mer-m8	8090	1
ENSORLG00000003276	ola-miR-737-5p	8090	280	285	280	285	147	6mer	6mer	8090	1
ENSORLG00000003276	ola-miR-737-5p	8090	280	287	280	287	148	8mer-1a	8mer-1a	8090	1
ENSORLG00000003276	ola-miR-737-5p	8090	281	288	281	288	149	8mer-1a	8mer-1a	8090	1
ENSORLG00000003276	ola-miR-737-5p	8090	282	289	282	289	150	8mer-1a	8mer-1a	8090	1
ENSORLG00000003276	ola-miR-737-5p	8090	283	290	283	290	151	8mer-1a	8mer-1a	8090	1
ENSORLG00000003276	ola-miR-737-5p	8090	479	484	479	484	152	6mer	6mer	8090	1
ENSORLG00000003276	ola-miR-737-5p	8090	579	584	579	584	153	6mer	6mer	8090	0
ENSORLG00000003276	ola-miR-737-5p	8090	735	740	735	740	154	6mer	6mer	8090	1
ENSORLG00000003276	ola-miR-737-5p	8090	735	742	735	742	155	8mer-1a	8mer-1a	8090	1
ENSORLG00000003276	ola-miR-737-5p	8090	736	743	736	743	156	8mer-1a	8mer-1a	8090	1
ENSORLG00000003276	ola-miR-737-5p	8090	737	744	737	744	157	8mer-1a	8mer-1a	8090	1
ENSORLG00000003276	ola-miR-737-5p	8090	738	745	738	745	158	8mer-1a	8mer-1a	8090	1
ENSORLG00000003276	ola-miR-737-5p	8090	739	746	739	746	159	8mer-1a	8mer-1a	8090	1
ENSORLG00000003276	ola-miR-737-5p	8090	740	747	740	747	160	8mer-1a	8mer-1a	8090	1
ENSORLG00000003276	ola-miR-737-5p	8090	741	748	741	748	161	8mer-1a	8mer-1a	8090	1
ENSORLG00000003276	ola-miR-737-5p	8090	811	816	811	816	162	6mer	6mer	8090	0
ENSORLG00000003276	ola-miR-737-5p	8090	952	957	952	957	163	6mer	6mer	8090	1
ENSORLG00000003276	ola-miR-737-5p	8090	952	959	952	959	164	8mer-1a	8mer-1a	8090	1
ENSORLG00000003276	ola-miR-737-5p	8090	953	960	953	960	165	8mer-1a	8mer-1a	8090	1
ENSORLG00000003276	ola-miR-737-5p	8090	955	960	955	960	166	6mer	6mer	8090	1
ENSORLG00000003276	ola-miR-7a-1-3p	8090	210	215	210	215	167	6mer	6mer	8090	0
ENSORLG00000003276	ola-miR-7a-3-3p	8090	210	215	210	215	168	6mer	6mer	8090	0
ENSORLG00000003276	ola-miR-7a-4-3p	8090	210	215	210	215	169	6mer	6mer	8090	0
ENSORLG00000003276	ola-miR-7bb-3p	8090	1118	1124	1118	1124	170	7mer-m8	7mer-m8	8090	0
ENSORLG00000003276	ola-miR-7bb-3p	8090	1225	1230	1225	1230	171	6mer	6mer	8090	0
ENSORLG00000003276	ola-miR-7bb-3p	8090	1443	1448	1443	1448	172	6mer	6mer	8090	1
ENSORLG00000003276	ola-miR-7bb-3p	8090	688	694	688	694	173	7mer-m8	7mer-m8	8090	0
ENSORLG00000003276	ola-miR-7bb-3p	8090	908	914	908	914	174	7mer-m8	7mer-m8	8090	0
ENSORLG00000003276	ola-miR-8159-5p	8090	1297	1302	1297	1302	175	6mer	6mer	8090	0
ENSORLG00000003276	ola-miR-8159-5p	8090	643	649	643	649	176	7mer-1a	7mer-1a	8090	0
ENSORLG00000003276	ola-miR-8159-5p	8090	855	861	855	861	177	7mer-1a	7mer-1a	8090	0
ENSORLG00000003276	ola-miR-8159-5p	8090	971	977	971	977	178	7mer-1a	7mer-1a	8090	0
ENSORLG00000003276	ola-miR-8160a-5p	8090	989	994	989	994	179	6mer	6mer	8090	0
ENSORLG00000003276	ola-miR-93a-3p	8090	1352	1358	1352	1358	180	7mer-m8	7mer-m8	8090	0
ENSORLG00000003276	ola-miR-93a-5p	8090	931	936	931	936	181	6mer	6mer	8090	0
ENSORLG00000003276	ola-miR-96a-3p	8090	1430	1435	1430	1435	182	6mer	6mer	8090	1
ENSORLG00000020832	ola-miR-100-2-3p	8090	795	801	795	801	1	7mer-1a	7mer-1a	8090	0
ENSORLG00000020832	ola-miR-103-3p	8090	243	248	243	248	2	6mer	6mer	8090	0
ENSORLG00000020832	ola-miR-10651-3p	8090	748	753	748	753	3	6mer	6mer	8090	0
ENSORLG00000020832	ola-miR-106ba-3p	8090	155	160	155	160	4	6mer	6mer	8090	0
ENSORLG00000020832	ola-miR-106ba-3p	8090	336	341	336	341	5	6mer	6mer	8090	0
ENSORLG00000020832	ola-miR-106ba-3p	8090	626	633	626	633	6	8mer-1a	8mer-1a	8090	0
ENSORLG00000020832	ola-miR-106ba-3p	8090	82	88	82	88	7	7mer-1a	7mer-1a	8090	0
ENSORLG00000020832	ola-miR-107a-3p	8090	243	248	243	248	8	6mer	6mer	8090	0
ENSORLG00000020832	ola-miR-10b-1-3p	8090	776	781	776	781	9	6mer	6mer	8090	0
ENSORLG00000020832	ola-miR-10b-1-3p	8090	880	886	880	886	10	7mer-1a	7mer-1a	8090	0
ENSORLG00000020832	ola-miR-10c-3p	8090	453	458	453	458	11	6mer	6mer	8090	0
ENSORLG00000020832	ola-miR-1306-5p	8090	769	775	769	775	12	7mer-1a	7mer-1a	8090	0
ENSORLG00000020832	ola-miR-130b-5p	8090	765	771	765	771	13	7mer-m8	7mer-m8	8090	0
ENSORLG00000020832	ola-miR-140-3p	8090	328	334	328	334	14	7mer-m8	7mer-m8	8090	0
ENSORLG00000020832	ola-miR-140-3p	8090	711	717	711	717	15	7mer-1a	7mer-1a	8090	0
ENSORLG00000020832	ola-miR-140-3p	8090	722	728	722	728	16	7mer-1a	7mer-1a	8090	0
ENSORLG00000020832	ola-miR-143-3p	8090	413	419	413	419	17	7mer-m8	7mer-m8	8090	0
ENSORLG00000020832	ola-miR-148a-5p	8090	284	290	284	290	18	7mer-m8	7mer-m8	8090	0
ENSORLG00000020832	ola-miR-153a-5p	8090	592	598	592	598	19	7mer-m8	7mer-m8	8090	0
ENSORLG00000020832	ola-miR-15a-2-5p	8090	243	249	243	249	20	7mer-m8	7mer-m8	8090	0
ENSORLG00000020832	ola-miR-15b-1-5p	8090	243	249	243	249	21	7mer-m8	7mer-m8	8090	0
ENSORLG00000020832	ola-miR-15c-5p	8090	244	249	244	249	22	6mer	6mer	8090	0
ENSORLG00000020832	ola-miR-16a-5p	8090	243	249	243	249	23	7mer-m8	7mer-m8	8090	0
ENSORLG00000020832	ola-miR-16c-5p	8090	243	249	243	249	24	7mer-m8	7mer-m8	8090	0
ENSORLG00000020832	ola-miR-17a-1-3p	8090	155	160	155	160	25	6mer	6mer	8090	0
ENSORLG00000020832	ola-miR-17a-1-3p	8090	336	341	336	341	26	6mer	6mer	8090	0
ENSORLG00000020832	ola-miR-17a-1-3p	8090	626	633	626	633	27	8mer-1a	8mer-1a	8090	0
ENSORLG00000020832	ola-miR-17a-1-3p	8090	82	88	82	88	28	7mer-1a	7mer-1a	8090	0
ENSORLG00000020832	ola-miR-17a-2-3p	8090	155	160	155	160	29	6mer	6mer	8090	0
ENSORLG00000020832	ola-miR-17a-2-3p	8090	336	341	336	341	30	6mer	6mer	8090	0
ENSORLG00000020832	ola-miR-17a-2-3p	8090	626	633	626	633	31	8mer-1a	8mer-1a	8090	0
ENSORLG00000020832	ola-miR-17a-2-3p	8090	82	88	82	88	32	7mer-1a	7mer-1a	8090	0
ENSORLG00000020832	ola-miR-181a-5p	8090	910	916	910	916	33	7mer-m8	7mer-m8	8090	0
ENSORLG00000020832	ola-miR-181b-1-5p	8090	910	916	910	916	34	7mer-m8	7mer-m8	8090	0
ENSORLG00000020832	ola-miR-181b-2-5p	8090	910	916	910	916	35	7mer-m8	7mer-m8	8090	0
ENSORLG00000020832	ola-miR-181c-5p	8090	910	916	910	916	36	7mer-m8	7mer-m8	8090	0
ENSORLG00000020832	ola-miR-184a-3p	8090	260	265	260	265	37	6mer	6mer	8090	0
ENSORLG00000020832	ola-miR-184b-3p	8090	260	265	260	265	38	6mer	6mer	8090	0
ENSORLG00000020832	ola-miR-187-5p	8090	156	162	156	162	39	7mer-1a	7mer-1a	8090	0
ENSORLG00000020832	ola-miR-187-5p	8090	234	240	234	240	40	7mer-1a	7mer-1a	8090	0
ENSORLG00000020832	ola-miR-187-5p	8090	407	412	407	412	41	6mer	6mer	8090	0
ENSORLG00000020832	ola-miR-18a-3p	8090	361	367	361	367	42	7mer-m8	7mer-m8	8090	0
ENSORLG00000020832	ola-miR-18c-3p	8090	361	367	361	367	43	7mer-m8	7mer-m8	8090	0
ENSORLG00000020832	ola-miR-192-5p	8090	110	115	110	115	44	6mer	6mer	8090	0
ENSORLG00000020832	ola-miR-193a-2-5p	8090	737	743	737	743	45	7mer-1a	7mer-1a	8090	0
ENSORLG00000020832	ola-miR-204-2b-3p	8090	317	322	317	322	46	6mer	6mer	8090	0
ENSORLG00000020832	ola-miR-204-2b-3p	8090	342	349	342	349	47	8mer-1a	8mer-1a	8090	0
ENSORLG00000020832	ola-miR-205-1b-3p	8090	463	468	463	468	48	6mer	6mer	8090	0
ENSORLG00000020832	ola-miR-205-1b-3p	8090	584	589	584	589	49	6mer	6mer	8090	0
ENSORLG00000020832	ola-miR-205-1b-3p	8090	705	711	705	711	50	7mer-m8	7mer-m8	8090	0
ENSORLG00000020832	ola-miR-205-1b-3p	8090	773	778	773	778	51	6mer	6mer	8090	0
ENSORLG00000020832	ola-miR-205-5p	8090	884	890	884	890	52	7mer-1a	7mer-1a	8090	0
ENSORLG00000020832	ola-miR-20a-2-3p	8090	155	160	155	160	53	6mer	6mer	8090	0
ENSORLG00000020832	ola-miR-20a-2-3p	8090	336	341	336	341	54	6mer	6mer	8090	0
ENSORLG00000020832	ola-miR-20a-2-3p	8090	626	633	626	633	55	8mer-1a	8mer-1a	8090	0
ENSORLG00000020832	ola-miR-20a-2-3p	8090	82	88	82	88	56	7mer-1a	7mer-1a	8090	0
ENSORLG00000020832	ola-miR-21-5p	8090	689	694	689	694	57	6mer	6mer	8090	0
ENSORLG00000020832	ola-miR-214-3p	8090	401	407	401	407	58	7mer-m8	7mer-m8	8090	0
ENSORLG00000020832	ola-miR-214b-5p	8090	69	74	69	74	59	6mer	6mer	8090	0
ENSORLG00000020832	ola-miR-216a-2-3p	8090	325	331	325	331	60	7mer-m8	7mer-m8	8090	0
ENSORLG00000020832	ola-miR-2187a-3p	8090	419	425	419	425	61	7mer-1a	7mer-1a	8090	0
ENSORLG00000020832	ola-miR-2188-3p	8090	758	764	758	764	62	7mer-m8	7mer-m8	8090	0
ENSORLG00000020832	ola-miR-219-5p	8090	862	867	862	867	63	6mer	6mer	8090	0
ENSORLG00000020832	ola-miR-223-3p	8090	142	147	142	147	64	6mer	6mer	8090	0
ENSORLG00000020832	ola-miR-223-3p	8090	55	60	55	60	65	6mer	6mer	8090	0
ENSORLG00000020832	ola-miR-223-5p	8090	423	428	423	428	66	6mer	6mer	8090	0
ENSORLG00000020832	ola-miR-223-5p	8090	837	843	837	843	67	7mer-1a	7mer-1a	8090	0
ENSORLG00000020832	ola-miR-22a-1-3p	8090	408	413	408	413	68	6mer	6mer	8090	0
ENSORLG00000020832	ola-miR-22a-2-3p	8090	408	413	408	413	69	6mer	6mer	8090	0
ENSORLG00000020832	ola-miR-22b-3p	8090	408	413	408	413	70	6mer	6mer	8090	0
ENSORLG00000020832	ola-miR-25a-5p	8090	350	356	350	356	71	7mer-1a	7mer-1a	8090	0
ENSORLG00000020832	ola-miR-26a-1a-3p	8090	892	898	892	898	72	7mer-1a	7mer-1a	8090	0
ENSORLG00000020832	ola-miR-26a-1a-5p	8090	531	537	531	537	73	7mer-1a	7mer-1a	8090	0
ENSORLG00000020832	ola-miR-26a-1b-3p	8090	786	793	786	793	74	8mer-1a	8mer-1a	8090	0
ENSORLG00000020832	ola-miR-26a-1b-5p	8090	531	537	531	537	75	7mer-1a	7mer-1a	8090	0
ENSORLG00000020832	ola-miR-26a-2/3-ba-5p	8090	531	537	531	537	76	7mer-1a	7mer-1a	8090	0
ENSORLG00000020832	ola-miR-27b-5p	8090	689	696	689	696	77	8mer-1a	8mer-1a	8090	0
ENSORLG00000020832	ola-miR-27e-1-5p	8090	689	696	689	696	78	8mer-1a	8mer-1a	8090	0
ENSORLG00000020832	ola-miR-29b-2a-5p	8090	653	659	653	659	79	7mer-1a	7mer-1a	8090	0
ENSORLG00000020832	ola-miR-301a-5p	8090	733	739	733	739	80	7mer-1a	7mer-1a	8090	0
ENSORLG00000020832	ola-miR-301c-5p	8090	733	739	733	739	81	7mer-1a	7mer-1a	8090	0
ENSORLG00000020832	ola-miR-30a-3p	8090	705	710	705	710	82	6mer	6mer	8090	0
ENSORLG00000020832	ola-miR-30e-1-3p	8090	705	710	705	710	83	6mer	6mer	8090	0
ENSORLG00000020832	ola-miR-30e-2-3p	8090	705	710	705	710	84	6mer	6mer	8090	0
ENSORLG00000020832	ola-miR-338-1a-5p	8090	719	724	719	724	85	6mer	6mer	8090	0
ENSORLG00000020832	ola-miR-3618-5p	8090	774	779	774	779	86	6mer	6mer	8090	0
ENSORLG00000020832	ola-miR-425-5p	8090	468	473	468	473	87	6mer	6mer	8090	0
ENSORLG00000020832	ola-miR-429a-5p	8090	377	382	377	382	88	6mer	6mer	8090	0
ENSORLG00000020832	ola-miR-449-1-3p	8090	688	693	688	693	89	6mer	6mer	8090	0
ENSORLG00000020832	ola-miR-457a-5p	8090	243	249	243	249	90	7mer-m8	7mer-m8	8090	0
ENSORLG00000020832	ola-miR-459-5p	8090	139	146	139	146	91	8mer-1a	8mer-1a	8090	0
ENSORLG00000020832	ola-miR-460-3p	8090	325	331	325	331	92	7mer-m8	7mer-m8	8090	0
ENSORLG00000020832	ola-miR-460-5p	8090	233	238	233	238	93	6mer	6mer	8090	0
ENSORLG00000020832	ola-miR-489-3p	8090	844	849	844	849	94	6mer	6mer	8090	0
ENSORLG00000020832	ola-miR-7133-1-3p	8090	657	662	657	662	95	6mer	6mer	8090	0
ENSORLG00000020832	ola-miR-7133-2-3p	8090	657	662	657	662	96	6mer	6mer	8090	0
ENSORLG00000020832	ola-miR-7133-5p	8090	681	687	681	687	97	7mer-1a	7mer-1a	8090	0
ENSORLG00000020832	ola-miR-723a-3p	8090	844	849	844	849	98	6mer	6mer	8090	0
ENSORLG00000020832	ola-miR-723b-3p	8090	844	849	844	849	99	6mer	6mer	8090	0
ENSORLG00000020832	ola-miR-723b-5p	8090	624	631	624	631	100	8mer-1a	8mer-1a	8090	0
ENSORLG00000020832	ola-miR-725-3p	8090	53	59	53	59	101	7mer-m8	7mer-m8	8090	0
ENSORLG00000020832	ola-miR-726-3p	8090	219	224	219	224	102	6mer	6mer	8090	0
ENSORLG00000020832	ola-miR-727a-3p	8090	498	503	498	503	103	6mer	6mer	8090	0
ENSORLG00000020832	ola-miR-727a-3p	8090	63	69	63	69	104	7mer-1a	7mer-1a	8090	0
ENSORLG00000020832	ola-miR-727b-3p	8090	498	503	498	503	105	6mer	6mer	8090	0
ENSORLG00000020832	ola-miR-727b-3p	8090	63	69	63	69	106	7mer-1a	7mer-1a	8090	0
ENSORLG00000020832	ola-miR-730-3p	8090	325	331	325	331	107	7mer-m8	7mer-m8	8090	0
ENSORLG00000020832	ola-miR-737-5p	8090	492	497	492	497	108	6mer	6mer	8090	0
ENSORLG00000020832	ola-miR-737-5p	8090	674	679	674	679	109	6mer	6mer	8090	0
ENSORLG00000020832	ola-miR-8159-5p	8090	139	146	139	146	110	8mer-1a	8mer-1a	8090	0
ENSORLG00000020832	ola-miR-9-5p	8090	74	79	74	79	111	6mer	6mer	8090	0
ENSORLG00000020832	ola-miR-99a-3p	8090	795	801	795	801	112	7mer-1a	7mer-1a	8090	0
ENSORLG00000020832	ola-miR-ENSGACG00000022167-5p	8090	410	416	410	416	113	7mer-m8	7mer-m8	8090	0
ENSORLG00000000765	ola-let-7a-3-3p	8090	1335	1341	1335	1341	1	7mer-1a	7mer-1a	8090	1
ENSORLG00000000765	ola-let-7a-3-3p	8090	1354	1361	1354	1361	2	8mer-1a	8mer-1a	8090	1
ENSORLG00000000765	ola-let-7a-3-3p	8090	698	704	698	704	3	7mer-m8	7mer-m8	8090	1
ENSORLG00000000765	ola-let-7a-4-3p	8090	156	162	156	162	4	7mer-m8	7mer-m8	8090	0
ENSORLG00000000765	ola-let-7a-4-3p	8090	852	857	852	857	5	6mer	6mer	8090	1
ENSORLG00000000765	ola-let-7a-5-3p	8090	1335	1341	1335	1341	6	7mer-1a	7mer-1a	8090	1
ENSORLG00000000765	ola-let-7a-5-3p	8090	1355	1361	1355	1361	7	7mer-1a	7mer-1a	8090	1
ENSORLG00000000765	ola-let-7a-5-3p	8090	699	704	699	704	8	6mer	6mer	8090	1
ENSORLG00000000765	ola-let-7a-6-3p	8090	1335	1341	1335	1341	9	7mer-1a	7mer-1a	8090	1
ENSORLG00000000765	ola-let-7a-6-3p	8090	1355	1361	1355	1361	10	7mer-1a	7mer-1a	8090	1
ENSORLG00000000765	ola-let-7a-6-3p	8090	699	704	699	704	11	6mer	6mer	8090	1
ENSORLG00000000765	ola-let-7b-3p	8090	1335	1341	1335	1341	12	7mer-1a	7mer-1a	8090	1
ENSORLG00000000765	ola-let-7b-3p	8090	1354	1361	1354	1361	13	8mer-1a	8mer-1a	8090	1
ENSORLG00000000765	ola-let-7b-3p	8090	698	704	698	704	14	7mer-m8	7mer-m8	8090	1
ENSORLG00000000765	ola-let-7c-3p	8090	157	162	157	162	15	6mer	6mer	8090	0
ENSORLG00000000765	ola-let-7c-3p	8090	852	857	852	857	16	6mer	6mer	8090	1
ENSORLG00000000765	ola-let-7e-1-3p	8090	1335	1341	1335	1341	17	7mer-1a	7mer-1a	8090	1
ENSORLG00000000765	ola-let-7e-1-3p	8090	1354	1361	1354	1361	18	8mer-1a	8mer-1a	8090	1
ENSORLG00000000765	ola-let-7e-1-3p	8090	698	704	698	704	19	7mer-m8	7mer-m8	8090	1
ENSORLG00000000765	ola-let-7e-2-3p	8090	780	785	780	785	20	6mer	6mer	8090	1
ENSORLG00000000765	ola-let-7g-1-3p	8090	1335	1341	1335	1341	21	7mer-1a	7mer-1a	8090	1
ENSORLG00000000765	ola-let-7g-1-3p	8090	1355	1361	1355	1361	22	7mer-1a	7mer-1a	8090	1
ENSORLG00000000765	ola-let-7g-1-3p	8090	699	704	699	704	23	6mer	6mer	8090	1
ENSORLG00000000765	ola-let-7g-2-3p	8090	1335	1341	1335	1341	24	7mer-1a	7mer-1a	8090	1
ENSORLG00000000765	ola-let-7g-2-3p	8090	1355	1361	1355	1361	25	7mer-1a	7mer-1a	8090	1
ENSORLG00000000765	ola-let-7g-2-3p	8090	699	704	699	704	26	6mer	6mer	8090	1
ENSORLG00000000765	ola-let-7h-1-3p	8090	1335	1341	1335	1341	27	7mer-1a	7mer-1a	8090	1
ENSORLG00000000765	ola-let-7h-1-3p	8090	1354	1361	1354	1361	28	8mer-1a	8mer-1a	8090	1
ENSORLG00000000765	ola-let-7h-1-3p	8090	698	704	698	704	29	7mer-m8	7mer-m8	8090	1
ENSORLG00000000765	ola-let-7j-3p	8090	157	162	157	162	30	6mer	6mer	8090	0
ENSORLG00000000765	ola-let-7j-3p	8090	852	857	852	857	31	6mer	6mer	8090	1
ENSORLG00000000765	ola-miR-1-3p	8090	1511	1517	1511	1517	32	7mer-m8	7mer-m8	8090	1
ENSORLG00000000765	ola-miR-100-5p	8090	1412	1417	1412	1417	33	6mer	6mer	8090	1
ENSORLG00000000765	ola-miR-101a-3p	8090	1096	1101	1096	1101	34	6mer	6mer	8090	1
ENSORLG00000000765	ola-miR-101a-3p	8090	1455	1462	1455	1462	35	8mer-1a	8mer-1a	8090	1
ENSORLG00000000765	ola-miR-101b-3p	8090	1096	1101	1096	1101	36	6mer	6mer	8090	1
ENSORLG00000000765	ola-miR-101b-3p	8090	1455	1462	1455	1462	37	8mer-1a	8mer-1a	8090	1
ENSORLG00000000765	ola-miR-103-3p	8090	166	171	166	171	38	6mer	6mer	8090	0
ENSORLG00000000765	ola-miR-103-3p	8090	169	174	169	174	39	6mer	6mer	8090	0
ENSORLG00000000765	ola-miR-103-3p	8090	172	177	172	177	40	6mer	6mer	8090	0
ENSORLG00000000765	ola-miR-10545-3p	8090	611	618	611	618	41	8mer-1a	8mer-1a	8090	1
ENSORLG00000000765	ola-miR-10585-5p	8090	1405	1412	1405	1412	42	8mer-1a	8mer-1a	8090	1
ENSORLG00000000765	ola-miR-10585-5p	8090	959	965	959	965	43	7mer-1a	7mer-1a	8090	1
ENSORLG00000000765	ola-miR-10651-5p	8090	305	310	305	310	44	6mer	6mer	8090	0
ENSORLG00000000765	ola-miR-106ba-3p	8090	1022	1029	1022	1029	45	8mer-1a	8mer-1a	8090	1
ENSORLG00000000765	ola-miR-106ba-5p	8090	363	368	363	368	46	6mer	6mer	8090	0
ENSORLG00000000765	ola-miR-107a-3p	8090	166	171	166	171	47	6mer	6mer	8090	0
ENSORLG00000000765	ola-miR-107a-3p	8090	169	174	169	174	48	6mer	6mer	8090	0
ENSORLG00000000765	ola-miR-107a-3p	8090	172	177	172	177	49	6mer	6mer	8090	0
ENSORLG00000000765	ola-miR-10965-3p	8090	442	447	442	447	50	6mer	6mer	8090	0
ENSORLG00000000765	ola-miR-10965-5p	8090	633	638	633	638	51	6mer	6mer	8090	1
ENSORLG00000000765	ola-miR-10b-2a-3p	8090	1106	1111	1106	1111	52	6mer	6mer	8090	1
ENSORLG00000000765	ola-miR-10b-2a-3p	8090	1346	1352	1346	1352	53	7mer-1a	7mer-1a	8090	1
ENSORLG00000000765	ola-miR-10b-2a-3p	8090	577	583	577	583	54	7mer-1a	7mer-1a	8090	1
ENSORLG00000000765	ola-miR-10b-2a-3p	8090	61	67	61	67	55	7mer-1a	7mer-1a	8090	0
ENSORLG00000000765	ola-miR-10b-5p	8090	23	28	23	28	56	6mer	6mer	8090	0
ENSORLG00000000765	ola-miR-10c-5p	8090	23	28	23	28	57	6mer	6mer	8090	0
ENSORLG00000000765	ola-miR-10d-3p	8090	334	339	334	339	58	6mer	6mer	8090	0
ENSORLG00000000765	ola-miR-10d-5p	8090	23	28	23	28	59	6mer	6mer	8090	0
ENSORLG00000000765	ola-miR-122-5p	8090	1652	1657	1652	1657	60	6mer	6mer	8090	0
ENSORLG00000000765	ola-miR-124-2/3/5-5p	8090	115	121	115	121	61	7mer-1a	7mer-1a	8090	0
ENSORLG00000000765	ola-miR-124-3p	8090	175	181	175	181	62	7mer-1a	7mer-1a	8090	0
ENSORLG00000000765	ola-miR-124-3p	8090	477	482	477	482	63	6mer	6mer	8090	1
ENSORLG00000000765	ola-miR-124-4a-5p	8090	115	121	115	121	64	7mer-1a	7mer-1a	8090	0
ENSORLG00000000765	ola-miR-124-4b-5p	8090	115	121	115	121	65	7mer-1a	7mer-1a	8090	0
ENSORLG00000000765	ola-miR-124-6-5p	8090	115	121	115	121	66	7mer-1a	7mer-1a	8090	0
ENSORLG00000000765	ola-miR-125a-1-3p	8090	1074	1080	1074	1080	67	7mer-1a	7mer-1a	8090	1
ENSORLG00000000765	ola-miR-125a-1-3p	8090	608	614	608	614	68	7mer-1a	7mer-1a	8090	1
ENSORLG00000000765	ola-miR-125a-1-3p	8090	990	995	990	995	69	6mer	6mer	8090	1
ENSORLG00000000765	ola-miR-125a-1-5p	8090	21	27	21	27	70	7mer-m8	7mer-m8	8090	0
ENSORLG00000000765	ola-miR-125a-2-3p	8090	1074	1080	1074	1080	71	7mer-1a	7mer-1a	8090	1
ENSORLG00000000765	ola-miR-125a-2-3p	8090	608	614	608	614	72	7mer-1a	7mer-1a	8090	1
ENSORLG00000000765	ola-miR-125a-2-3p	8090	990	995	990	995	73	6mer	6mer	8090	1
ENSORLG00000000765	ola-miR-125a-2-5p	8090	21	27	21	27	74	7mer-m8	7mer-m8	8090	0
ENSORLG00000000765	ola-miR-125b-5p	8090	21	27	21	27	75	7mer-m8	7mer-m8	8090	0
ENSORLG00000000765	ola-miR-126b-5p	8090	1359	1365	1359	1365	76	7mer-m8	7mer-m8	8090	1
ENSORLG00000000765	ola-miR-126b-5p	8090	832	837	832	837	77	6mer	6mer	8090	1
ENSORLG00000000765	ola-miR-128-3p	8090	108	113	108	113	78	6mer	6mer	8090	0
ENSORLG00000000765	ola-miR-130b-5p	8090	944	949	944	949	79	6mer	6mer	8090	1
ENSORLG00000000765	ola-miR-130c-1-5p	8090	1538	1544	1538	1544	80	7mer-1a	7mer-1a	8090	1
ENSORLG00000000765	ola-miR-130c-1-5p	8090	200	206	200	206	81	7mer-1a	7mer-1a	8090	0
ENSORLG00000000765	ola-miR-130c-1-5p	8090	92	98	92	98	82	7mer-1a	7mer-1a	8090	0
ENSORLG00000000765	ola-miR-130c-2-5p	8090	1538	1544	1538	1544	83	7mer-1a	7mer-1a	8090	1
ENSORLG00000000765	ola-miR-130c-2-5p	8090	200	206	200	206	84	7mer-1a	7mer-1a	8090	0
ENSORLG00000000765	ola-miR-130c-2-5p	8090	92	98	92	98	85	7mer-1a	7mer-1a	8090	0
ENSORLG00000000765	ola-miR-133a-3p	8090	1647	1653	1647	1653	86	7mer-m8	7mer-m8	8090	0
ENSORLG00000000765	ola-miR-133a-3p	8090	43	49	43	49	87	7mer-1a	7mer-1a	8090	0
ENSORLG00000000765	ola-miR-133b-3p	8090	43	50	43	50	88	8mer-1a	8mer-1a	8090	0
ENSORLG00000000765	ola-miR-140-3p	8090	101	108	101	108	89	8mer-1a	8mer-1a	8090	0
ENSORLG00000000765	ola-miR-140-5p	8090	1650	1655	1650	1655	90	6mer	6mer	8090	0
ENSORLG00000000765	ola-miR-140-5p	8090	395	402	395	402	91	8mer-1a	8mer-1a	8090	0
ENSORLG00000000765	ola-miR-142-5p	8090	1491	1497	1491	1497	92	7mer-1a	7mer-1a	8090	1
ENSORLG00000000765	ola-miR-142-5p	8090	1669	1674	1669	1674	93	6mer	6mer	8090	1
ENSORLG00000000765	ola-miR-143-5p	8090	993	998	993	998	94	6mer	6mer	8090	1
ENSORLG00000000765	ola-miR-144-3p	8090	1096	1101	1096	1101	95	6mer	6mer	8090	1
ENSORLG00000000765	ola-miR-144-3p	8090	1455	1462	1455	1462	96	8mer-1a	8mer-1a	8090	1
ENSORLG00000000765	ola-miR-146a-3p	8090	935	942	935	942	97	8mer-1a	8mer-1a	8090	1
ENSORLG00000000765	ola-miR-153a-5p	8090	1310	1315	1310	1315	98	6mer	6mer	8090	1
ENSORLG00000000765	ola-miR-15a-2-5p	8090	166	172	166	172	99	7mer-m8	7mer-m8	8090	0
ENSORLG00000000765	ola-miR-15a-2-5p	8090	169	175	169	175	100	7mer-m8	7mer-m8	8090	0
ENSORLG00000000765	ola-miR-15b-1-5p	8090	166	172	166	172	101	7mer-m8	7mer-m8	8090	0
ENSORLG00000000765	ola-miR-15b-1-5p	8090	169	175	169	175	102	7mer-m8	7mer-m8	8090	0
ENSORLG00000000765	ola-miR-15c-3p	8090	36	41	36	41	103	6mer	6mer	8090	0
ENSORLG00000000765	ola-miR-15c-3p	8090	405	412	405	412	104	8mer-1a	8mer-1a	8090	0
ENSORLG00000000765	ola-miR-15c-3p	8090	81	86	81	86	105	6mer	6mer	8090	0
ENSORLG00000000765	ola-miR-15c-5p	8090	167	172	167	172	106	6mer	6mer	8090	0
ENSORLG00000000765	ola-miR-15c-5p	8090	170	175	170	175	107	6mer	6mer	8090	0
ENSORLG00000000765	ola-miR-16a-5p	8090	166	172	166	172	108	7mer-m8	7mer-m8	8090	0
ENSORLG00000000765	ola-miR-16a-5p	8090	169	175	169	175	109	7mer-m8	7mer-m8	8090	0
ENSORLG00000000765	ola-miR-16c-5p	8090	166	172	166	172	110	7mer-m8	7mer-m8	8090	0
ENSORLG00000000765	ola-miR-16c-5p	8090	169	175	169	175	111	7mer-m8	7mer-m8	8090	0
ENSORLG00000000765	ola-miR-1788-3p	8090	173	179	173	179	112	7mer-m8	7mer-m8	8090	0
ENSORLG00000000765	ola-miR-1788-3p	8090	448	453	448	453	113	6mer	6mer	8090	0
ENSORLG00000000765	ola-miR-1788-3p	8090	956	962	956	962	114	7mer-1a	7mer-1a	8090	1
ENSORLG00000000765	ola-miR-17a-1-3p	8090	1022	1029	1022	1029	115	8mer-1a	8mer-1a	8090	1
ENSORLG00000000765	ola-miR-17a-2-3p	8090	1022	1029	1022	1029	116	8mer-1a	8mer-1a	8090	1
ENSORLG00000000765	ola-miR-17a-5p	8090	363	368	363	368	117	6mer	6mer	8090	0
ENSORLG00000000765	ola-miR-181a-1-3p	8090	351	356	351	356	118	6mer	6mer	8090	0
ENSORLG00000000765	ola-miR-181a-3-3p	8090	351	356	351	356	119	6mer	6mer	8090	0
ENSORLG00000000765	ola-miR-181a-5-3p	8090	351	356	351	356	120	6mer	6mer	8090	0
ENSORLG00000000765	ola-miR-181a-5p	8090	57	63	57	63	121	7mer-1a	7mer-1a	8090	0
ENSORLG00000000765	ola-miR-181b-1-5p	8090	57	63	57	63	122	7mer-1a	7mer-1a	8090	0
ENSORLG00000000765	ola-miR-181b-2-3p	8090	1064	1070	1064	1070	123	7mer-1a	7mer-1a	8090	1
ENSORLG00000000765	ola-miR-181b-2-3p	8090	705	710	705	710	124	6mer	6mer	8090	1
ENSORLG00000000765	ola-miR-181b-2-5p	8090	57	63	57	63	125	7mer-1a	7mer-1a	8090	0
ENSORLG00000000765	ola-miR-181b-3-3p	8090	1064	1070	1064	1070	126	7mer-1a	7mer-1a	8090	1
ENSORLG00000000765	ola-miR-181b-3-3p	8090	705	710	705	710	127	6mer	6mer	8090	1
ENSORLG00000000765	ola-miR-181c-3p	8090	1163	1168	1163	1168	128	6mer	6mer	8090	1
ENSORLG00000000765	ola-miR-181c-5p	8090	57	63	57	63	129	7mer-1a	7mer-1a	8090	0
ENSORLG00000000765	ola-miR-182a-5p	8090	873	880	873	880	130	8mer-1a	8mer-1a	8090	1
ENSORLG00000000765	ola-miR-182b-5p	8090	873	880	873	880	131	8mer-1a	8mer-1a	8090	1
ENSORLG00000000765	ola-miR-187-5p	8090	1042	1047	1042	1047	132	6mer	6mer	8090	1
ENSORLG00000000765	ola-miR-191-5p	8090	314	319	314	319	133	6mer	6mer	8090	0
ENSORLG00000000765	ola-miR-192-3p	8090	1230	1235	1230	1235	134	6mer	6mer	8090	1
ENSORLG00000000765	ola-miR-194a-5p	8090	1555	1561	1555	1561	135	7mer-1a	7mer-1a	8090	1
ENSORLG00000000765	ola-miR-194b-5p	8090	1555	1561	1555	1561	136	7mer-1a	7mer-1a	8090	1
ENSORLG00000000765	ola-miR-196a-2-3p	8090	376	381	376	381	137	6mer	6mer	8090	0
ENSORLG00000000765	ola-miR-196a-2-3p	8090	837	843	837	843	138	7mer-m8	7mer-m8	8090	1
ENSORLG00000000765	ola-miR-196a-5p	8090	819	824	819	824	139	6mer	6mer	8090	1
ENSORLG00000000765	ola-miR-200b-3p	8090	1345	1350	1345	1350	140	6mer	6mer	8090	1
ENSORLG00000000765	ola-miR-203b-5p	8090	395	400	395	400	141	6mer	6mer	8090	0
ENSORLG00000000765	ola-miR-204-5p	8090	1538	1544	1538	1544	142	7mer-m8	7mer-m8	8090	1
ENSORLG00000000765	ola-miR-204-5p	8090	200	207	200	207	143	8mer-1a	8mer-1a	8090	0
ENSORLG00000000765	ola-miR-204-5p	8090	92	98	92	98	144	7mer-m8	7mer-m8	8090	0
ENSORLG00000000765	ola-miR-205-1b-3p	8090	1067	1073	1067	1073	145	7mer-1a	7mer-1a	8090	1
ENSORLG00000000765	ola-miR-205-5p	8090	631	636	631	636	146	6mer	6mer	8090	1
ENSORLG00000000765	ola-miR-206-1-3p	8090	1511	1517	1511	1517	147	7mer-m8	7mer-m8	8090	1
ENSORLG00000000765	ola-miR-206-1-5p	8090	528	533	528	533	148	6mer	6mer	8090	1
ENSORLG00000000765	ola-miR-20a-1-3p	8090	839	844	839	844	149	6mer	6mer	8090	1
ENSORLG00000000765	ola-miR-20a-2-3p	8090	1022	1029	1022	1029	150	8mer-1a	8mer-1a	8090	1
ENSORLG00000000765	ola-miR-20a-5p	8090	363	368	363	368	151	6mer	6mer	8090	0
ENSORLG00000000765	ola-miR-20b-3p	8090	840	845	840	845	152	6mer	6mer	8090	1
ENSORLG00000000765	ola-miR-20b-5p	8090	363	368	363	368	153	6mer	6mer	8090	0
ENSORLG00000000765	ola-miR-21-5p	8090	1483	1488	1483	1488	154	6mer	6mer	8090	1
ENSORLG00000000765	ola-miR-21-5p	8090	250	255	250	255	155	6mer	6mer	8090	0
ENSORLG00000000765	ola-miR-214-3p	8090	271	276	271	276	156	6mer	6mer	8090	0
ENSORLG00000000765	ola-miR-216a-1-3p	8090	771	776	771	776	157	6mer	6mer	8090	1
ENSORLG00000000765	ola-miR-216b-1-3p	8090	788	793	788	793	158	6mer	6mer	8090	1
ENSORLG00000000765	ola-miR-217a-5p	8090	840	845	840	845	159	6mer	6mer	8090	1
ENSORLG00000000765	ola-miR-2184-3p	8090	128	133	128	133	160	6mer	6mer	8090	0
ENSORLG00000000765	ola-miR-2184-3p	8090	380	385	380	385	161	6mer	6mer	8090	0
ENSORLG00000000765	ola-miR-2184-5p	8090	107	112	107	112	162	6mer	6mer	8090	0
ENSORLG00000000765	ola-miR-2184-5p	8090	1454	1461	1454	1461	163	8mer-1a	8mer-1a	8090	1
ENSORLG00000000765	ola-miR-2187a-3p	8090	1305	1312	1305	1312	164	8mer-1a	8mer-1a	8090	1
ENSORLG00000000765	ola-miR-2187a-3p	8090	1457	1463	1457	1463	165	7mer-1a	7mer-1a	8090	1
ENSORLG00000000765	ola-miR-2187a-3p	8090	254	259	254	259	166	6mer	6mer	8090	0
ENSORLG00000000765	ola-miR-2187a-5p	8090	1496	1501	1496	1501	167	6mer	6mer	8090	1
ENSORLG00000000765	ola-miR-2188-3p	8090	506	511	506	511	168	6mer	6mer	8090	1
ENSORLG00000000765	ola-miR-218a-1-3p	8090	1169	1175	1169	1175	169	7mer-m8	7mer-m8	8090	1
ENSORLG00000000765	ola-miR-218a-5p	8090	50	56	50	56	170	7mer-m8	7mer-m8	8090	0
ENSORLG00000000765	ola-miR-218b-5p	8090	50	56	50	56	171	7mer-m8	7mer-m8	8090	0
ENSORLG00000000765	ola-miR-219-5p	8090	333	338	333	338	172	6mer	6mer	8090	0
ENSORLG00000000765	ola-miR-222a-5p	8090	611	617	611	617	173	7mer-1a	7mer-1a	8090	1
ENSORLG00000000765	ola-miR-222c-5p	8090	611	617	611	617	174	7mer-1a	7mer-1a	8090	1
ENSORLG00000000765	ola-miR-223-3p	8090	552	557	552	557	175	6mer	6mer	8090	1
ENSORLG00000000765	ola-miR-223-5p	8090	1069	1075	1069	1075	176	7mer-1a	7mer-1a	8090	1
ENSORLG00000000765	ola-miR-223-5p	8090	1377	1383	1377	1383	177	7mer-1a	7mer-1a	8090	1
ENSORLG00000000765	ola-miR-24-6-3p	8090	1301	1306	1301	1306	178	6mer	6mer	8090	1
ENSORLG00000000765	ola-miR-24a-2-3p	8090	1301	1306	1301	1306	179	6mer	6mer	8090	1
ENSORLG00000000765	ola-miR-24a-2-5p	8090	1640	1645	1640	1645	180	6mer	6mer	8090	0
ENSORLG00000000765	ola-miR-24a-4b-3p	8090	1301	1306	1301	1306	181	6mer	6mer	8090	1
ENSORLG00000000765	ola-miR-25a-3p	8090	911	916	911	916	182	6mer	6mer	8090	1
ENSORLG00000000765	ola-miR-26a-1a-3p	8090	1056	1062	1056	1062	183	7mer-m8	7mer-m8	8090	1
ENSORLG00000000765	ola-miR-26a-1a-3p	8090	231	237	231	237	184	7mer-1a	7mer-1a	8090	0
ENSORLG00000000765	ola-miR-26a-1a-5p	8090	182	188	182	188	185	7mer-m8	7mer-m8	8090	0
ENSORLG00000000765	ola-miR-26a-1b-5p	8090	182	188	182	188	186	7mer-m8	7mer-m8	8090	0
ENSORLG00000000765	ola-miR-26a-2-3p	8090	1057	1063	1057	1063	187	7mer-m8	7mer-m8	8090	1
ENSORLG00000000765	ola-miR-26a-2/3-ba-5p	8090	182	188	182	188	188	7mer-m8	7mer-m8	8090	0
ENSORLG00000000765	ola-miR-26ba-3p	8090	1058	1063	1058	1063	189	6mer	6mer	8090	1
ENSORLG00000000765	ola-miR-27c-5p	8090	244	249	244	249	190	6mer	6mer	8090	0
ENSORLG00000000765	ola-miR-27c-5p	8090	565	570	565	570	191	6mer	6mer	8090	1
ENSORLG00000000765	ola-miR-27e-2-5p	8090	244	249	244	249	192	6mer	6mer	8090	0
ENSORLG00000000765	ola-miR-27e-2-5p	8090	565	570	565	570	193	6mer	6mer	8090	1
ENSORLG00000000765	ola-miR-29a-1-5p	8090	865	871	865	871	194	7mer-m8	7mer-m8	8090	1
ENSORLG00000000765	ola-miR-29b-2a-5p	8090	121	127	121	127	195	7mer-1a	7mer-1a	8090	0
ENSORLG00000000765	ola-miR-29b-2b-5p	8090	865	870	865	870	196	6mer	6mer	8090	1
ENSORLG00000000765	ola-miR-29b-2b-5p	8090	902	907	902	907	197	6mer	6mer	8090	1
ENSORLG00000000765	ola-miR-30a-5p	8090	1452	1457	1452	1457	198	6mer	6mer	8090	1
ENSORLG00000000765	ola-miR-30bb-3p	8090	18	24	18	24	199	7mer-m8	7mer-m8	8090	0
ENSORLG00000000765	ola-miR-30bb-3p	8090	560	566	560	566	200	7mer-1a	7mer-1a	8090	1
ENSORLG00000000765	ola-miR-30bb-5p	8090	1452	1457	1452	1457	201	6mer	6mer	8090	1
ENSORLG00000000765	ola-miR-30c-1-3p	8090	1137	1142	1137	1142	202	6mer	6mer	8090	1
ENSORLG00000000765	ola-miR-30c-1-5p	8090	1452	1457	1452	1457	203	6mer	6mer	8090	1
ENSORLG00000000765	ola-miR-30c-2-5p	8090	1452	1457	1452	1457	204	6mer	6mer	8090	1
ENSORLG00000000765	ola-miR-30e-5p	8090	1452	1457	1452	1457	205	6mer	6mer	8090	1
ENSORLG00000000765	ola-miR-31a-5p	8090	872	878	872	878	206	7mer-1a	7mer-1a	8090	1
ENSORLG00000000765	ola-miR-33ba-3p	8090	1510	1515	1510	1515	207	6mer	6mer	8090	1
ENSORLG00000000765	ola-miR-34a-5p	8090	955	960	955	960	208	6mer	6mer	8090	1
ENSORLG00000000765	ola-miR-375a-3p	8090	980	987	980	987	209	8mer-1a	8mer-1a	8090	1
ENSORLG00000000765	ola-miR-425-5p	8090	139	144	139	144	210	6mer	6mer	8090	0
ENSORLG00000000765	ola-miR-425-5p	8090	1602	1609	1602	1609	211	8mer-1a	8mer-1a	8090	1
ENSORLG00000000765	ola-miR-429a-3p	8090	1345	1350	1345	1350	212	6mer	6mer	8090	1
ENSORLG00000000765	ola-miR-429a-5p	8090	370	375	370	375	213	6mer	6mer	8090	0
ENSORLG00000000765	ola-miR-449-1-5p	8090	955	960	955	960	214	6mer	6mer	8090	1
ENSORLG00000000765	ola-miR-449-2-5p	8090	955	960	955	960	215	6mer	6mer	8090	1
ENSORLG00000000765	ola-miR-451-5p	8090	739	744	739	744	216	6mer	6mer	8090	1
ENSORLG00000000765	ola-miR-456-3p	8090	442	447	442	447	217	6mer	6mer	8090	0
ENSORLG00000000765	ola-miR-457a-5p	8090	166	172	166	172	218	7mer-m8	7mer-m8	8090	0
ENSORLG00000000765	ola-miR-457a-5p	8090	169	175	169	175	219	7mer-m8	7mer-m8	8090	0
ENSORLG00000000765	ola-miR-459-5p	8090	1454	1459	1454	1459	220	6mer	6mer	8090	1
ENSORLG00000000765	ola-miR-460-5p	8090	1041	1046	1041	1046	221	6mer	6mer	8090	1
ENSORLG00000000765	ola-miR-460-5p	8090	1638	1643	1638	1643	222	6mer	6mer	8090	0
ENSORLG00000000765	ola-miR-499a-3p	8090	890	896	890	896	223	7mer-1a	7mer-1a	8090	1
ENSORLG00000000765	ola-miR-7-5p	8090	972	977	972	977	224	6mer	6mer	8090	1
ENSORLG00000000765	ola-miR-7132a-3p	8090	86	92	86	92	225	7mer-1a	7mer-1a	8090	0
ENSORLG00000000765	ola-miR-7133-5p	8090	125	130	125	130	226	6mer	6mer	8090	0
ENSORLG00000000765	ola-miR-7133-5p	8090	1592	1598	1592	1598	227	7mer-1a	7mer-1a	8090	1
ENSORLG00000000765	ola-miR-7133-5p	8090	885	890	885	890	228	6mer	6mer	8090	1
ENSORLG00000000765	ola-miR-722b-3p	8090	899	904	899	904	229	6mer	6mer	8090	1
ENSORLG00000000765	ola-miR-722b-5p	8090	1329	1334	1329	1334	230	6mer	6mer	8090	1
ENSORLG00000000765	ola-miR-723b-5p	8090	954	959	954	959	231	6mer	6mer	8090	1
ENSORLG00000000765	ola-miR-724-3p	8090	1664	1670	1664	1670	232	7mer-m8	7mer-m8	8090	1
ENSORLG00000000765	ola-miR-724-5p	8090	492	498	492	498	233	7mer-m8	7mer-m8	8090	1
ENSORLG00000000765	ola-miR-727a-3p	8090	561	566	561	566	234	6mer	6mer	8090	1
ENSORLG00000000765	ola-miR-727a-5p	8090	162	167	162	167	235	6mer	6mer	8090	0
ENSORLG00000000765	ola-miR-727b-3p	8090	561	566	561	566	236	6mer	6mer	8090	1
ENSORLG00000000765	ola-miR-727b-5p	8090	162	167	162	167	237	6mer	6mer	8090	0
ENSORLG00000000765	ola-miR-728b-5p	8090	1510	1515	1510	1515	238	6mer	6mer	8090	1
ENSORLG00000000765	ola-miR-729-3p	8090	933	939	933	939	239	7mer-1a	7mer-1a	8090	1
ENSORLG00000000765	ola-miR-734-3p	8090	1472	1477	1472	1477	240	6mer	6mer	8090	1
ENSORLG00000000765	ola-miR-737-5p	8090	1259	1264	1259	1264	241	6mer	6mer	8090	1
ENSORLG00000000765	ola-miR-737-5p	8090	1259	1265	1259	1265	242	7mer-m8	7mer-m8	8090	1
ENSORLG00000000765	ola-miR-737-5p	8090	1369	1374	1369	1374	243	6mer	6mer	8090	1
ENSORLG00000000765	ola-miR-737-5p	8090	1369	1376	1369	1376	244	8mer-1a	8mer-1a	8090	1
ENSORLG00000000765	ola-miR-737-5p	8090	1370	1377	1370	1377	245	8mer-1a	8mer-1a	8090	1
ENSORLG00000000765	ola-miR-737-5p	8090	1371	1378	1371	1378	246	8mer-1a	8mer-1a	8090	1
ENSORLG00000000765	ola-miR-737-5p	8090	1372	1379	1372	1379	247	8mer-1a	8mer-1a	8090	1
ENSORLG00000000765	ola-miR-737-5p	8090	941	946	941	946	248	6mer	6mer	8090	1
ENSORLG00000000765	ola-miR-7552a-5p	8090	1352	1358	1352	1358	249	7mer-m8	7mer-m8	8090	1
ENSORLG00000000765	ola-miR-7552a-5p	8090	1363	1370	1363	1370	250	8mer-1a	8mer-1a	8090	1
ENSORLG00000000765	ola-miR-7552b-5p	8090	1352	1358	1352	1358	251	7mer-m8	7mer-m8	8090	1
ENSORLG00000000765	ola-miR-7552b-5p	8090	1363	1370	1363	1370	252	8mer-1a	8mer-1a	8090	1
ENSORLG00000000765	ola-miR-7a-1-3p	8090	1517	1522	1517	1522	253	6mer	6mer	8090	1
ENSORLG00000000765	ola-miR-7a-3-3p	8090	1517	1522	1517	1522	254	6mer	6mer	8090	1
ENSORLG00000000765	ola-miR-7a-4-3p	8090	1517	1522	1517	1522	255	6mer	6mer	8090	1
ENSORLG00000000765	ola-miR-7bb-3p	8090	1111	1116	1111	1116	256	6mer	6mer	8090	1
ENSORLG00000000765	ola-miR-7bb-3p	8090	1251	1257	1251	1257	257	7mer-m8	7mer-m8	8090	1
ENSORLG00000000765	ola-miR-7bb-3p	8090	1317	1322	1317	1322	258	6mer	6mer	8090	1
ENSORLG00000000765	ola-miR-7bb-3p	8090	1673	1679	1673	1679	259	7mer-m8	7mer-m8	8090	1
ENSORLG00000000765	ola-miR-7bb-3p	8090	729	734	729	734	260	6mer	6mer	8090	1
ENSORLG00000000765	ola-miR-8159-5p	8090	1454	1459	1454	1459	261	6mer	6mer	8090	1
ENSORLG00000000765	ola-miR-8160a-3p	8090	270	275	270	275	262	6mer	6mer	8090	0
ENSORLG00000000765	ola-miR-8160a-5p	8090	65	70	65	70	263	6mer	6mer	8090	0
ENSORLG00000000765	ola-miR-9-1-3p	8090	1485	1490	1485	1490	264	6mer	6mer	8090	1
ENSORLG00000000765	ola-miR-9-4-3p	8090	1485	1490	1485	1490	265	6mer	6mer	8090	1
ENSORLG00000000765	ola-miR-9-7-3p	8090	1485	1490	1485	1490	266	6mer	6mer	8090	1
ENSORLG00000000765	ola-miR-92a-1-5p	8090	1626	1632	1626	1632	267	7mer-m8	7mer-m8	8090	0
ENSORLG00000000765	ola-miR-92a-3p	8090	911	916	911	916	268	6mer	6mer	8090	1
ENSORLG00000000765	ola-miR-92b-3p	8090	911	916	911	916	269	6mer	6mer	8090	1
ENSORLG00000000765	ola-miR-93a-3p	8090	839	844	839	844	270	6mer	6mer	8090	1
ENSORLG00000000765	ola-miR-93a-5p	8090	363	368	363	368	271	6mer	6mer	8090	0
ENSORLG00000000765	ola-miR-96-5p	8090	874	880	874	880	272	7mer-1a	7mer-1a	8090	1
ENSORLG00000000765	ola-miR-96a-3p	8090	1361	1366	1361	1366	273	6mer	6mer	8090	1
ENSORLG00000000765	ola-miR-96a-3p	8090	1495	1501	1495	1501	274	7mer-1a	7mer-1a	8090	1
ENSORLG00000000765	ola-miR-96b-3p	8090	1212	1218	1212	1218	275	7mer-1a	7mer-1a	8090	1
ENSORLG00000000765	ola-miR-99a-5p	8090	1412	1417	1412	1417	276	6mer	6mer	8090	1
ENSORLG00000014511	ola-let-7a-2-5p	8090	467	473	467	473	1	7mer-1a	7mer-1a	8090	0
ENSORLG00000014511	ola-let-7a-3-5p	8090	467	473	467	473	2	7mer-1a	7mer-1a	8090	0
ENSORLG00000014511	ola-let-7b-5p	8090	467	473	467	473	3	7mer-1a	7mer-1a	8090	0
ENSORLG00000014511	ola-let-7c-2-5p	8090	467	473	467	473	4	7mer-1a	7mer-1a	8090	0
ENSORLG00000014511	ola-let-7d-5p	8090	467	473	467	473	5	7mer-1a	7mer-1a	8090	0
ENSORLG00000014511	ola-let-7e-5p	8090	467	473	467	473	6	7mer-1a	7mer-1a	8090	0
ENSORLG00000014511	ola-let-7g-5p	8090	467	473	467	473	7	7mer-1a	7mer-1a	8090	0
ENSORLG00000014511	ola-let-7h-1-5p	8090	467	473	467	473	8	7mer-1a	7mer-1a	8090	0
ENSORLG00000014511	ola-let-7i-5p	8090	467	473	467	473	9	7mer-1a	7mer-1a	8090	0
ENSORLG00000014511	ola-let-7j-5p	8090	467	473	467	473	10	7mer-1a	7mer-1a	8090	0
ENSORLG00000014511	ola-miR-101a-3p	8090	21	26	21	26	11	6mer	6mer	8090	0
ENSORLG00000014511	ola-miR-101a-5p	8090	511	516	511	516	12	6mer	6mer	8090	0
ENSORLG00000014511	ola-miR-101b-3p	8090	21	26	21	26	13	6mer	6mer	8090	0
ENSORLG00000014511	ola-miR-101b-5p	8090	511	516	511	516	14	6mer	6mer	8090	0
ENSORLG00000014511	ola-miR-10651-5p	8090	683	690	683	690	15	8mer-1a	8mer-1a	8090	0
ENSORLG00000014511	ola-miR-10651-5p	8090	93	98	93	98	16	6mer	6mer	8090	0
ENSORLG00000014511	ola-miR-106ba-3p	8090	527	532	527	532	17	6mer	6mer	8090	0
ENSORLG00000014511	ola-miR-106ba-5p	8090	862	868	862	868	18	7mer-m8	7mer-m8	8090	0
ENSORLG00000014511	ola-miR-10b-1-3p	8090	126	132	126	132	19	7mer-1a	7mer-1a	8090	1
ENSORLG00000014511	ola-miR-10b-2a-3p	8090	90	95	90	95	20	6mer	6mer	8090	0
ENSORLG00000014511	ola-miR-126b-5p	8090	839	845	839	845	21	7mer-1a	7mer-1a	8090	0
ENSORLG00000014511	ola-miR-129-5p	8090	636	641	636	641	22	6mer	6mer	8090	0
ENSORLG00000014511	ola-miR-133b-3p	8090	131	136	131	136	23	6mer	6mer	8090	1
ENSORLG00000014511	ola-miR-133b-3p	8090	476	482	476	482	24	7mer-1a	7mer-1a	8090	0
ENSORLG00000014511	ola-miR-137-1-3p	8090	837	843	837	843	25	7mer-1a	7mer-1a	8090	0
ENSORLG00000014511	ola-miR-137-2a-3p	8090	837	843	837	843	26	7mer-1a	7mer-1a	8090	0
ENSORLG00000014511	ola-miR-1388-3p	8090	716	721	716	721	27	6mer	6mer	8090	0
ENSORLG00000014511	ola-miR-1388-3p	8090	739	744	739	744	28	6mer	6mer	8090	0
ENSORLG00000014511	ola-miR-138a-3p	8090	847	852	847	852	29	6mer	6mer	8090	0
ENSORLG00000014511	ola-miR-139a-3p	8090	164	170	164	170	30	7mer-1a	7mer-1a	8090	0
ENSORLG00000014511	ola-miR-139a-3p	8090	186	192	186	192	31	7mer-1a	7mer-1a	8090	0
ENSORLG00000014511	ola-miR-139a-5p	8090	21	27	21	27	32	7mer-m8	7mer-m8	8090	0
ENSORLG00000014511	ola-miR-144-3p	8090	21	26	21	26	33	6mer	6mer	8090	0
ENSORLG00000014511	ola-miR-153a-5p	8090	637	643	637	643	34	7mer-m8	7mer-m8	8090	0
ENSORLG00000014511	ola-miR-153a-5p	8090	777	782	777	782	35	6mer	6mer	8090	0
ENSORLG00000014511	ola-miR-15c-3p	8090	590	596	590	596	36	7mer-1a	7mer-1a	8090	0
ENSORLG00000014511	ola-miR-15c-3p	8090	71	77	71	77	37	7mer-1a	7mer-1a	8090	0
ENSORLG00000014511	ola-miR-16a-3p	8090	657	663	657	663	38	7mer-m8	7mer-m8	8090	0
ENSORLG00000014511	ola-miR-17a-1-3p	8090	527	532	527	532	39	6mer	6mer	8090	0
ENSORLG00000014511	ola-miR-17a-2-3p	8090	527	532	527	532	40	6mer	6mer	8090	0
ENSORLG00000014511	ola-miR-17a-5p	8090	862	868	862	868	41	7mer-m8	7mer-m8	8090	0
ENSORLG00000014511	ola-miR-182a-5p	8090	752	757	752	757	42	6mer	6mer	8090	0
ENSORLG00000014511	ola-miR-182b-5p	8090	752	757	752	757	43	6mer	6mer	8090	0
ENSORLG00000014511	ola-miR-190b-3p	8090	350	355	350	355	44	6mer	6mer	8090	0
ENSORLG00000014511	ola-miR-192-3p	8090	569	575	569	575	45	7mer-1a	7mer-1a	8090	0
ENSORLG00000014511	ola-miR-192-5p	8090	44	50	44	50	46	7mer-1a	7mer-1a	8090	0
ENSORLG00000014511	ola-miR-196a-2-3p	8090	310	315	310	315	47	6mer	6mer	8090	0
ENSORLG00000014511	ola-miR-196a-2-3p	8090	703	708	703	708	48	6mer	6mer	8090	0
ENSORLG00000014511	ola-miR-19a-1-3p	8090	311	317	311	317	49	7mer-1a	7mer-1a	8090	0
ENSORLG00000014511	ola-miR-19a-1-5p	8090	677	683	677	683	50	7mer-m8	7mer-m8	8090	0
ENSORLG00000014511	ola-miR-19a-2-3p	8090	311	317	311	317	51	7mer-1a	7mer-1a	8090	0
ENSORLG00000014511	ola-miR-19a-2-5p	8090	732	737	732	737	52	6mer	6mer	8090	0
ENSORLG00000014511	ola-miR-19b-2-5p	8090	732	737	732	737	53	6mer	6mer	8090	0
ENSORLG00000014511	ola-miR-19b-3p	8090	311	317	311	317	54	7mer-1a	7mer-1a	8090	0
ENSORLG00000014511	ola-miR-19c-3p	8090	311	317	311	317	55	7mer-1a	7mer-1a	8090	0
ENSORLG00000014511	ola-miR-19da-3p	8090	311	317	311	317	56	7mer-1a	7mer-1a	8090	0
ENSORLG00000014511	ola-miR-200a-3p	8090	564	569	564	569	57	6mer	6mer	8090	0
ENSORLG00000014511	ola-miR-200a-3p	8090	671	677	671	677	58	7mer-1a	7mer-1a	8090	0
ENSORLG00000014511	ola-miR-200b-3p	8090	89	94	89	94	59	6mer	6mer	8090	0
ENSORLG00000014511	ola-miR-203b-3p	8090	143	149	143	149	60	7mer-1a	7mer-1a	8090	1
ENSORLG00000014511	ola-miR-203b-3p	8090	855	861	855	861	61	7mer-m8	7mer-m8	8090	0
ENSORLG00000014511	ola-miR-204-2b-3p	8090	608	613	608	613	62	6mer	6mer	8090	0
ENSORLG00000014511	ola-miR-205-1a-3p	8090	365	371	365	371	63	7mer-1a	7mer-1a	8090	0
ENSORLG00000014511	ola-miR-20a-2-3p	8090	527	532	527	532	64	6mer	6mer	8090	0
ENSORLG00000014511	ola-miR-20a-5p	8090	862	868	862	868	65	7mer-m8	7mer-m8	8090	0
ENSORLG00000014511	ola-miR-20b-3p	8090	527	533	527	533	66	7mer-m8	7mer-m8	8090	0
ENSORLG00000014511	ola-miR-20b-5p	8090	862	868	862	868	67	7mer-m8	7mer-m8	8090	0
ENSORLG00000014511	ola-miR-21-5p	8090	582	587	582	587	68	6mer	6mer	8090	0
ENSORLG00000014511	ola-miR-21-5p	8090	63	68	63	68	69	6mer	6mer	8090	0
ENSORLG00000014511	ola-miR-212a-5p	8090	753	760	753	760	70	8mer-1a	8mer-1a	8090	0
ENSORLG00000014511	ola-miR-212b-5p	8090	753	760	753	760	71	8mer-1a	8mer-1a	8090	0
ENSORLG00000014511	ola-miR-214-3p	8090	878	883	878	883	72	6mer	6mer	8090	0
ENSORLG00000014511	ola-miR-214a-5p	8090	816	821	816	821	73	6mer	6mer	8090	0
ENSORLG00000014511	ola-miR-216a-1-3p	8090	595	600	595	600	74	6mer	6mer	8090	0
ENSORLG00000014511	ola-miR-217a-5p	8090	528	533	528	533	75	6mer	6mer	8090	0
ENSORLG00000014511	ola-miR-2187a-5p	8090	502	507	502	507	76	6mer	6mer	8090	0
ENSORLG00000014511	ola-miR-2188-5p	8090	523	528	523	528	77	6mer	6mer	8090	0
ENSORLG00000014511	ola-miR-218a-5p	8090	851	856	851	856	78	6mer	6mer	8090	0
ENSORLG00000014511	ola-miR-218b-5p	8090	851	856	851	856	79	6mer	6mer	8090	0
ENSORLG00000014511	ola-miR-23a-2-5p	8090	219	224	219	224	80	6mer	6mer	8090	0
ENSORLG00000014511	ola-miR-23a-3p	8090	744	749	744	749	81	6mer	6mer	8090	0
ENSORLG00000014511	ola-miR-23b-2-3p	8090	744	749	744	749	82	6mer	6mer	8090	0
ENSORLG00000014511	ola-miR-24a-4b-5p	8090	790	795	790	795	83	6mer	6mer	8090	0
ENSORLG00000014511	ola-miR-25a-3p	8090	836	842	836	842	84	7mer-1a	7mer-1a	8090	0
ENSORLG00000014511	ola-miR-27a-3p	8090	880	885	880	885	85	6mer	6mer	8090	0
ENSORLG00000014511	ola-miR-27b-3p	8090	880	885	880	885	86	6mer	6mer	8090	0
ENSORLG00000014511	ola-miR-27c-3p	8090	880	885	880	885	87	6mer	6mer	8090	0
ENSORLG00000014511	ola-miR-27d-3p	8090	880	885	880	885	88	6mer	6mer	8090	0
ENSORLG00000014511	ola-miR-27e-3p	8090	880	885	880	885	89	6mer	6mer	8090	0
ENSORLG00000014511	ola-miR-29a-1-5p	8090	243	250	243	250	90	8mer-1a	8mer-1a	8090	0
ENSORLG00000014511	ola-miR-29a-1-5p	8090	426	432	426	432	91	7mer-m8	7mer-m8	8090	0
ENSORLG00000014511	ola-miR-29b-2b-5p	8090	243	248	243	248	92	6mer	6mer	8090	0
ENSORLG00000014511	ola-miR-29b-2b-5p	8090	426	431	426	431	93	6mer	6mer	8090	0
ENSORLG00000014511	ola-miR-29b-2b-5p	8090	825	830	825	830	94	6mer	6mer	8090	0
ENSORLG00000014511	ola-miR-30a-3p	8090	365	372	365	372	95	8mer-1a	8mer-1a	8090	0
ENSORLG00000014511	ola-miR-30a-3p	8090	630	635	630	635	96	6mer	6mer	8090	0
ENSORLG00000014511	ola-miR-30e-1-3p	8090	365	372	365	372	97	8mer-1a	8mer-1a	8090	0
ENSORLG00000014511	ola-miR-30e-1-3p	8090	630	635	630	635	98	6mer	6mer	8090	0
ENSORLG00000014511	ola-miR-30e-2-3p	8090	365	372	365	372	99	8mer-1a	8mer-1a	8090	0
ENSORLG00000014511	ola-miR-30e-2-3p	8090	630	635	630	635	100	6mer	6mer	8090	0
ENSORLG00000014511	ola-miR-338-1b-5p	8090	110	115	110	115	101	6mer	6mer	8090	1
ENSORLG00000014511	ola-miR-338-2-5p	8090	110	115	110	115	102	6mer	6mer	8090	1
ENSORLG00000014511	ola-miR-429a-3p	8090	89	94	89	94	103	6mer	6mer	8090	0
ENSORLG00000014511	ola-miR-430a-1-3p	8090	861	867	861	867	104	7mer-m8	7mer-m8	8090	0
ENSORLG00000014511	ola-miR-430b-1-3p	8090	861	867	861	867	105	7mer-m8	7mer-m8	8090	0
ENSORLG00000014511	ola-miR-430d-2-17-3p	8090	861	867	861	867	106	7mer-m8	7mer-m8	8090	0
ENSORLG00000014511	ola-miR-430d-2-3p	8090	861	867	861	867	107	7mer-m8	7mer-m8	8090	0
ENSORLG00000014511	ola-miR-455-5p	8090	313	318	313	318	108	6mer	6mer	8090	0
ENSORLG00000014511	ola-miR-455-5p	8090	852	857	852	857	109	6mer	6mer	8090	0
ENSORLG00000014511	ola-miR-489-3p	8090	720	725	720	725	110	6mer	6mer	8090	0
ENSORLG00000014511	ola-miR-7133-5p	8090	373	379	373	379	111	7mer-1a	7mer-1a	8090	0
ENSORLG00000014511	ola-miR-722b-5p	8090	144	150	144	150	112	7mer-1a	7mer-1a	8090	1
ENSORLG00000014511	ola-miR-722b-5p	8090	417	423	417	423	113	7mer-m8	7mer-m8	8090	0
ENSORLG00000014511	ola-miR-723a-3p	8090	720	725	720	725	114	6mer	6mer	8090	0
ENSORLG00000014511	ola-miR-723b-3p	8090	720	725	720	725	115	6mer	6mer	8090	0
ENSORLG00000014511	ola-miR-723b-5p	8090	512	517	512	517	116	6mer	6mer	8090	0
ENSORLG00000014511	ola-miR-723b-5p	8090	733	739	733	739	117	7mer-m8	7mer-m8	8090	0
ENSORLG00000014511	ola-miR-726-5p	8090	219	224	219	224	118	6mer	6mer	8090	0
ENSORLG00000014511	ola-miR-727a-3p	8090	469	474	469	474	119	6mer	6mer	8090	0
ENSORLG00000014511	ola-miR-727b-3p	8090	469	474	469	474	120	6mer	6mer	8090	0
ENSORLG00000014511	ola-miR-728a-3p	8090	79	85	79	85	121	7mer-m8	7mer-m8	8090	0
ENSORLG00000014511	ola-miR-728b-3p	8090	79	85	79	85	122	7mer-m8	7mer-m8	8090	0
ENSORLG00000014511	ola-miR-734-3p	8090	259	265	259	265	123	7mer-1a	7mer-1a	8090	0
ENSORLG00000014511	ola-miR-737-5p	8090	403	408	403	408	124	6mer	6mer	8090	0
ENSORLG00000014511	ola-miR-737-5p	8090	764	770	764	770	125	7mer-1a	7mer-1a	8090	1
ENSORLG00000014511	ola-miR-737-5p	8090	765	770	765	770	126	6mer	6mer	8090	1
ENSORLG00000014511	ola-miR-7bb-3p	8090	319	324	319	324	127	6mer	6mer	8090	0
ENSORLG00000014511	ola-miR-7bb-3p	8090	803	808	803	808	128	6mer	6mer	8090	0
ENSORLG00000014511	ola-miR-8160a-3p	8090	713	719	713	719	129	7mer-1a	7mer-1a	8090	0
ENSORLG00000014511	ola-miR-9-1-3p	8090	584	589	584	589	130	6mer	6mer	8090	0
ENSORLG00000014511	ola-miR-9-1-3p	8090	65	70	65	70	131	6mer	6mer	8090	0
ENSORLG00000014511	ola-miR-9-4-3p	8090	584	589	584	589	132	6mer	6mer	8090	0
ENSORLG00000014511	ola-miR-9-4-3p	8090	65	70	65	70	133	6mer	6mer	8090	0
ENSORLG00000014511	ola-miR-9-5p	8090	477	483	477	483	134	7mer-m8	7mer-m8	8090	0
ENSORLG00000014511	ola-miR-9-7-3p	8090	584	589	584	589	135	6mer	6mer	8090	0
ENSORLG00000014511	ola-miR-9-7-3p	8090	65	70	65	70	136	6mer	6mer	8090	0
ENSORLG00000014511	ola-miR-92a-1-5p	8090	538	544	538	544	137	7mer-m8	7mer-m8	8090	0
ENSORLG00000014511	ola-miR-92a-3p	8090	836	842	836	842	138	7mer-1a	7mer-1a	8090	0
ENSORLG00000014511	ola-miR-92b-3p	8090	836	842	836	842	139	7mer-1a	7mer-1a	8090	0
ENSORLG00000014511	ola-miR-93a-5p	8090	862	868	862	868	140	7mer-m8	7mer-m8	8090	0
ENSORLG00000014511	ola-miR-96-5p	8090	752	757	752	757	141	6mer	6mer	8090	0
ENSORLG00000005499	ola-let-7a-3-3p	8090	989	994	989	994	1	6mer	6mer	8090	0
ENSORLG00000005499	ola-let-7a-5-3p	8090	989	994	989	994	2	6mer	6mer	8090	0
ENSORLG00000005499	ola-let-7a-6-3p	8090	989	994	989	994	3	6mer	6mer	8090	0
ENSORLG00000005499	ola-let-7b-3p	8090	989	994	989	994	4	6mer	6mer	8090	0
ENSORLG00000005499	ola-let-7e-1-3p	8090	989	994	989	994	5	6mer	6mer	8090	0
ENSORLG00000005499	ola-let-7g-1-3p	8090	989	994	989	994	6	6mer	6mer	8090	0
ENSORLG00000005499	ola-let-7g-2-3p	8090	989	994	989	994	7	6mer	6mer	8090	0
ENSORLG00000005499	ola-let-7h-1-3p	8090	989	994	989	994	8	6mer	6mer	8090	0
ENSORLG00000005499	ola-miR-100-2-3p	8090	910	916	910	916	9	7mer-m8	7mer-m8	8090	1
ENSORLG00000005499	ola-miR-101a-3p	8090	431	438	431	438	10	8mer-1a	8mer-1a	8090	0
ENSORLG00000005499	ola-miR-101a-3p	8090	850	857	850	857	11	8mer-1a	8mer-1a	8090	0
ENSORLG00000005499	ola-miR-101a-5p	8090	416	421	416	421	12	6mer	6mer	8090	0
ENSORLG00000005499	ola-miR-101b-3p	8090	431	438	431	438	13	8mer-1a	8mer-1a	8090	0
ENSORLG00000005499	ola-miR-101b-3p	8090	850	857	850	857	14	8mer-1a	8mer-1a	8090	0
ENSORLG00000005499	ola-miR-101b-5p	8090	416	421	416	421	15	6mer	6mer	8090	0
ENSORLG00000005499	ola-miR-103-3p	8090	736	741	736	741	16	6mer	6mer	8090	0
ENSORLG00000005499	ola-miR-10551-3p	8090	126	131	126	131	17	6mer	6mer	8090	0
ENSORLG00000005499	ola-miR-10651-3p	8090	738	744	738	744	18	7mer-1a	7mer-1a	8090	0
ENSORLG00000005499	ola-miR-10651-5p	8090	405	412	405	412	19	8mer-1a	8mer-1a	8090	0
ENSORLG00000005499	ola-miR-10651-5p	8090	581	588	581	588	20	8mer-1a	8mer-1a	8090	1
ENSORLG00000005499	ola-miR-10651-5p	8090	867	873	867	873	21	7mer-1a	7mer-1a	8090	1
ENSORLG00000005499	ola-miR-106ba-3p	8090	200	205	200	205	22	6mer	6mer	8090	0
ENSORLG00000005499	ola-miR-106ba-5p	8090	167	172	167	172	23	6mer	6mer	8090	0
ENSORLG00000005499	ola-miR-107a-3p	8090	736	741	736	741	24	6mer	6mer	8090	0
ENSORLG00000005499	ola-miR-10b-2a-3p	8090	440	446	440	446	25	7mer-m8	7mer-m8	8090	0
ENSORLG00000005499	ola-miR-10b-2a-3p	8090	708	714	708	714	26	7mer-1a	7mer-1a	8090	0
ENSORLG00000005499	ola-miR-126b-5p	8090	291	296	291	296	27	6mer	6mer	8090	0
ENSORLG00000005499	ola-miR-126b-5p	8090	586	592	586	592	28	7mer-m8	7mer-m8	8090	1
ENSORLG00000005499	ola-miR-128-3p	8090	831	837	831	837	29	7mer-m8	7mer-m8	8090	0
ENSORLG00000005499	ola-miR-129-5p	8090	318	324	318	324	30	7mer-m8	7mer-m8	8090	0
ENSORLG00000005499	ola-miR-129-5p	8090	94	100	94	100	31	7mer-1a	7mer-1a	8090	0
ENSORLG00000005499	ola-miR-130b-3p	8090	776	782	776	782	32	7mer-1a	7mer-1a	8090	0
ENSORLG00000005499	ola-miR-130c-1-3p	8090	776	782	776	782	33	7mer-1a	7mer-1a	8090	0
ENSORLG00000005499	ola-miR-130c-2-3p	8090	776	782	776	782	34	7mer-1a	7mer-1a	8090	0
ENSORLG00000005499	ola-miR-132-3p	8090	418	423	418	423	35	6mer	6mer	8090	0
ENSORLG00000005499	ola-miR-140-3p	8090	131	136	131	136	36	6mer	6mer	8090	0
ENSORLG00000005499	ola-miR-142-3p	8090	778	783	778	783	37	6mer	6mer	8090	0
ENSORLG00000005499	ola-miR-142-5p	8090	532	537	532	537	38	6mer	6mer	8090	0
ENSORLG00000005499	ola-miR-143-5p	8090	667	672	667	672	39	6mer	6mer	8090	0
ENSORLG00000005499	ola-miR-144-3p	8090	431	438	431	438	40	8mer-1a	8mer-1a	8090	0
ENSORLG00000005499	ola-miR-144-3p	8090	850	857	850	857	41	8mer-1a	8mer-1a	8090	0
ENSORLG00000005499	ola-miR-148a-5p	8090	106	111	106	111	42	6mer	6mer	8090	0
ENSORLG00000005499	ola-miR-148a-5p	8090	480	485	480	485	43	6mer	6mer	8090	0
ENSORLG00000005499	ola-miR-150-3p	8090	137	142	137	142	44	6mer	6mer	8090	0
ENSORLG00000005499	ola-miR-153a-5p	8090	544	549	544	549	45	6mer	6mer	8090	1
ENSORLG00000005499	ola-miR-15a-2-5p	8090	736	742	736	742	46	7mer-m8	7mer-m8	8090	0
ENSORLG00000005499	ola-miR-15b-1-5p	8090	736	742	736	742	47	7mer-m8	7mer-m8	8090	0
ENSORLG00000005499	ola-miR-15c-3p	8090	133	138	133	138	48	6mer	6mer	8090	0
ENSORLG00000005499	ola-miR-15c-3p	8090	195	200	195	200	49	6mer	6mer	8090	0
ENSORLG00000005499	ola-miR-15c-5p	8090	737	742	737	742	50	6mer	6mer	8090	0
ENSORLG00000005499	ola-miR-16a-5p	8090	736	742	736	742	51	7mer-m8	7mer-m8	8090	0
ENSORLG00000005499	ola-miR-16c-5p	8090	736	742	736	742	52	7mer-m8	7mer-m8	8090	0
ENSORLG00000005499	ola-miR-17a-1-3p	8090	200	205	200	205	53	6mer	6mer	8090	0
ENSORLG00000005499	ola-miR-17a-2-3p	8090	200	205	200	205	54	6mer	6mer	8090	0
ENSORLG00000005499	ola-miR-17a-5p	8090	167	172	167	172	55	6mer	6mer	8090	0
ENSORLG00000005499	ola-miR-181a-5p	8090	66	72	66	72	56	7mer-m8	7mer-m8	8090	0
ENSORLG00000005499	ola-miR-181a-5p	8090	728	734	728	734	57	7mer-m8	7mer-m8	8090	0
ENSORLG00000005499	ola-miR-181b-1-5p	8090	66	72	66	72	58	7mer-m8	7mer-m8	8090	0
ENSORLG00000005499	ola-miR-181b-1-5p	8090	728	734	728	734	59	7mer-m8	7mer-m8	8090	0
ENSORLG00000005499	ola-miR-181b-2-5p	8090	66	72	66	72	60	7mer-m8	7mer-m8	8090	0
ENSORLG00000005499	ola-miR-181b-2-5p	8090	728	734	728	734	61	7mer-m8	7mer-m8	8090	0
ENSORLG00000005499	ola-miR-181c-5p	8090	66	72	66	72	62	7mer-m8	7mer-m8	8090	0
ENSORLG00000005499	ola-miR-181c-5p	8090	728	734	728	734	63	7mer-m8	7mer-m8	8090	0
ENSORLG00000005499	ola-miR-182a-3p	8090	179	184	179	184	64	6mer	6mer	8090	0
ENSORLG00000005499	ola-miR-182a-3p	8090	454	459	454	459	65	6mer	6mer	8090	0
ENSORLG00000005499	ola-miR-182b-3p	8090	179	184	179	184	66	6mer	6mer	8090	0
ENSORLG00000005499	ola-miR-182b-3p	8090	454	459	454	459	67	6mer	6mer	8090	0
ENSORLG00000005499	ola-miR-183-5p	8090	824	829	824	829	68	6mer	6mer	8090	0
ENSORLG00000005499	ola-miR-190b-3p	8090	614	619	614	619	69	6mer	6mer	8090	0
ENSORLG00000005499	ola-miR-192-5p	8090	18	24	18	24	70	7mer-1a	7mer-1a	8090	0
ENSORLG00000005499	ola-miR-193a-2-5p	8090	506	511	506	511	71	6mer	6mer	8090	0
ENSORLG00000005499	ola-miR-196a-2-3p	8090	309	315	309	315	72	7mer-m8	7mer-m8	8090	0
ENSORLG00000005499	ola-miR-199-3p	8090	430	435	430	435	73	6mer	6mer	8090	0
ENSORLG00000005499	ola-miR-19a-2-5p	8090	159	164	159	164	74	6mer	6mer	8090	1
ENSORLG00000005499	ola-miR-19a-2-5p	8090	375	380	375	380	75	6mer	6mer	8090	0
ENSORLG00000005499	ola-miR-19a-2-5p	8090	768	773	768	773	76	6mer	6mer	8090	0
ENSORLG00000005499	ola-miR-19a-2-5p	8090	872	877	872	877	77	6mer	6mer	8090	1
ENSORLG00000005499	ola-miR-19b-2-5p	8090	159	164	159	164	78	6mer	6mer	8090	1
ENSORLG00000005499	ola-miR-19b-2-5p	8090	375	380	375	380	79	6mer	6mer	8090	0
ENSORLG00000005499	ola-miR-19b-2-5p	8090	768	773	768	773	80	6mer	6mer	8090	0
ENSORLG00000005499	ola-miR-19b-2-5p	8090	872	877	872	877	81	6mer	6mer	8090	1
ENSORLG00000005499	ola-miR-19c-5p	8090	375	381	375	381	82	7mer-m8	7mer-m8	8090	0
ENSORLG00000005499	ola-miR-19da-5p	8090	345	350	345	350	83	6mer	6mer	8090	0
ENSORLG00000005499	ola-miR-200a-5p	8090	261	266	261	266	84	6mer	6mer	8090	0
ENSORLG00000005499	ola-miR-200b-5p	8090	261	266	261	266	85	6mer	6mer	8090	0
ENSORLG00000005499	ola-miR-203b-5p	8090	807	813	807	813	86	7mer-1a	7mer-1a	8090	0
ENSORLG00000005499	ola-miR-205-1b-3p	8090	114	119	114	119	87	6mer	6mer	8090	0
ENSORLG00000005499	ola-miR-205-5p	8090	383	389	383	389	88	7mer-1a	7mer-1a	8090	0
ENSORLG00000005499	ola-miR-20a-2-3p	8090	200	205	200	205	89	6mer	6mer	8090	0
ENSORLG00000005499	ola-miR-20a-5p	8090	167	172	167	172	90	6mer	6mer	8090	0
ENSORLG00000005499	ola-miR-20b-5p	8090	167	172	167	172	91	6mer	6mer	8090	0
ENSORLG00000005499	ola-miR-21-5p	8090	855	860	855	860	92	6mer	6mer	8090	0
ENSORLG00000005499	ola-miR-212-3p	8090	418	423	418	423	93	6mer	6mer	8090	0
ENSORLG00000005499	ola-miR-217a-3p	8090	418	423	418	423	94	6mer	6mer	8090	0
ENSORLG00000005499	ola-miR-2184-5p	8090	431	437	431	437	95	7mer-1a	7mer-1a	8090	0
ENSORLG00000005499	ola-miR-2184-5p	8090	849	856	849	856	96	8mer-1a	8mer-1a	8090	0
ENSORLG00000005499	ola-miR-2187a-3p	8090	433	439	433	439	97	7mer-1a	7mer-1a	8090	0
ENSORLG00000005499	ola-miR-2187a-3p	8090	852	857	852	857	98	6mer	6mer	8090	0
ENSORLG00000005499	ola-miR-219-3-3p	8090	957	962	957	962	99	6mer	6mer	8090	0
ENSORLG00000005499	ola-miR-219-4-3p	8090	957	962	957	962	100	6mer	6mer	8090	0
ENSORLG00000005499	ola-miR-21b-3p	8090	224	229	224	229	101	6mer	6mer	8090	0
ENSORLG00000005499	ola-miR-21b-3p	8090	892	898	892	898	102	7mer-1a	7mer-1a	8090	1
ENSORLG00000005499	ola-miR-221-3p	8090	952	958	952	958	103	7mer-1a	7mer-1a	8090	0
ENSORLG00000005499	ola-miR-222a-3p	8090	952	958	952	958	104	7mer-1a	7mer-1a	8090	0
ENSORLG00000005499	ola-miR-222c-3p	8090	952	958	952	958	105	7mer-1a	7mer-1a	8090	0
ENSORLG00000005499	ola-miR-22a-1-5p	8090	452	458	452	458	106	7mer-m8	7mer-m8	8090	0
ENSORLG00000005499	ola-miR-22a-1-5p	8090	478	484	478	484	107	7mer-m8	7mer-m8	8090	0
ENSORLG00000005499	ola-miR-22a-2-5p	8090	452	458	452	458	108	7mer-m8	7mer-m8	8090	0
ENSORLG00000005499	ola-miR-22a-2-5p	8090	478	484	478	484	109	7mer-m8	7mer-m8	8090	0
ENSORLG00000005499	ola-miR-22b-5p	8090	452	458	452	458	110	7mer-m8	7mer-m8	8090	0
ENSORLG00000005499	ola-miR-22b-5p	8090	478	484	478	484	111	7mer-m8	7mer-m8	8090	0
ENSORLG00000005499	ola-miR-24a-2-5p	8090	202	208	202	208	112	7mer-1a	7mer-1a	8090	0
ENSORLG00000005499	ola-miR-26a-1a-5p	8090	483	488	483	488	113	6mer	6mer	8090	0
ENSORLG00000005499	ola-miR-26a-1b-5p	8090	483	488	483	488	114	6mer	6mer	8090	0
ENSORLG00000005499	ola-miR-26a-2-3p	8090	520	525	520	525	115	6mer	6mer	8090	0
ENSORLG00000005499	ola-miR-26a-2/3-ba-5p	8090	483	488	483	488	116	6mer	6mer	8090	0
ENSORLG00000005499	ola-miR-26a-3-3p	8090	990	995	990	995	117	6mer	6mer	8090	0
ENSORLG00000005499	ola-miR-26ba-3p	8090	519	525	519	525	118	7mer-m8	7mer-m8	8090	0
ENSORLG00000005499	ola-miR-29b-2a-5p	8090	806	811	806	811	119	6mer	6mer	8090	0
ENSORLG00000005499	ola-miR-29b-2b-5p	8090	87	92	87	92	120	6mer	6mer	8090	0
ENSORLG00000005499	ola-miR-301a-3p	8090	776	782	776	782	121	7mer-1a	7mer-1a	8090	0
ENSORLG00000005499	ola-miR-301c-3p	8090	776	782	776	782	122	7mer-1a	7mer-1a	8090	0
ENSORLG00000005499	ola-miR-30a-5p	8090	211	216	211	216	123	6mer	6mer	8090	0
ENSORLG00000005499	ola-miR-30bb-5p	8090	211	216	211	216	124	6mer	6mer	8090	0
ENSORLG00000005499	ola-miR-30c-1-3p	8090	624	629	624	629	125	6mer	6mer	8090	0
ENSORLG00000005499	ola-miR-30c-1-5p	8090	211	216	211	216	126	6mer	6mer	8090	0
ENSORLG00000005499	ola-miR-30c-2-5p	8090	211	216	211	216	127	6mer	6mer	8090	0
ENSORLG00000005499	ola-miR-30e-5p	8090	211	216	211	216	128	6mer	6mer	8090	0
ENSORLG00000005499	ola-miR-31a-5p	8090	75	80	75	80	129	6mer	6mer	8090	1
ENSORLG00000005499	ola-miR-338-1a-5p	8090	575	580	575	580	130	6mer	6mer	8090	1
ENSORLG00000005499	ola-miR-338-1b-5p	8090	561	566	561	566	131	6mer	6mer	8090	1
ENSORLG00000005499	ola-miR-338-1b-5p	8090	891	896	891	896	132	6mer	6mer	8090	1
ENSORLG00000005499	ola-miR-338-2-5p	8090	561	566	561	566	133	6mer	6mer	8090	1
ENSORLG00000005499	ola-miR-338-2-5p	8090	891	896	891	896	134	6mer	6mer	8090	1
ENSORLG00000005499	ola-miR-338-3p	8090	447	453	447	453	135	7mer-1a	7mer-1a	8090	0
ENSORLG00000005499	ola-miR-33ba-3p	8090	918	923	918	923	136	6mer	6mer	8090	1
ENSORLG00000005499	ola-miR-34a-5p	8090	822	828	822	828	137	7mer-1a	7mer-1a	8090	0
ENSORLG00000005499	ola-miR-425-5p	8090	793	798	793	798	138	6mer	6mer	8090	0
ENSORLG00000005499	ola-miR-449-1-3p	8090	854	859	854	859	139	6mer	6mer	8090	0
ENSORLG00000005499	ola-miR-449-1-5p	8090	822	828	822	828	140	7mer-1a	7mer-1a	8090	0
ENSORLG00000005499	ola-miR-449-2-5p	8090	822	828	822	828	141	7mer-1a	7mer-1a	8090	0
ENSORLG00000005499	ola-miR-454b-3p	8090	776	782	776	782	142	7mer-1a	7mer-1a	8090	0
ENSORLG00000005499	ola-miR-457a-5p	8090	736	742	736	742	143	7mer-m8	7mer-m8	8090	0
ENSORLG00000005499	ola-miR-459-5p	8090	849	854	849	854	144	6mer	6mer	8090	0
ENSORLG00000005499	ola-miR-489-3p	8090	54	59	54	59	145	6mer	6mer	8090	0
ENSORLG00000005499	ola-miR-489-3p	8090	640	646	640	646	146	7mer-m8	7mer-m8	8090	0
ENSORLG00000005499	ola-miR-499a-3p	8090	127	133	127	133	147	7mer-m8	7mer-m8	8090	0
ENSORLG00000005499	ola-miR-499a-3p	8090	640	645	640	645	148	6mer	6mer	8090	0
ENSORLG00000005499	ola-miR-7133-5p	8090	812	817	812	817	149	6mer	6mer	8090	0
ENSORLG00000005499	ola-miR-722b-3p	8090	217	223	217	223	150	7mer-m8	7mer-m8	8090	0
ENSORLG00000005499	ola-miR-722b-3p	8090	317	323	317	323	151	7mer-1a	7mer-1a	8090	0
ENSORLG00000005499	ola-miR-723a-3p	8090	54	59	54	59	152	6mer	6mer	8090	0
ENSORLG00000005499	ola-miR-723a-3p	8090	640	646	640	646	153	7mer-m8	7mer-m8	8090	0
ENSORLG00000005499	ola-miR-723a-5p	8090	665	671	665	671	154	7mer-1a	7mer-1a	8090	0
ENSORLG00000005499	ola-miR-723b-3p	8090	54	59	54	59	155	6mer	6mer	8090	0
ENSORLG00000005499	ola-miR-723b-3p	8090	640	646	640	646	156	7mer-m8	7mer-m8	8090	0
ENSORLG00000005499	ola-miR-724-5p	8090	688	693	688	693	157	6mer	6mer	8090	0
ENSORLG00000005499	ola-miR-725-5p	8090	136	142	136	142	158	7mer-m8	7mer-m8	8090	0
ENSORLG00000005499	ola-miR-727a-3p	8090	997	1002	997	1002	159	6mer	6mer	8090	0
ENSORLG00000005499	ola-miR-727b-3p	8090	997	1002	997	1002	160	6mer	6mer	8090	0
ENSORLG00000005499	ola-miR-728b-5p	8090	918	923	918	923	161	6mer	6mer	8090	1
ENSORLG00000005499	ola-miR-736-1-5p	8090	346	351	346	351	162	6mer	6mer	8090	0
ENSORLG00000005499	ola-miR-737-5p	8090	150	157	150	157	163	8mer-1a	8mer-1a	8090	1
ENSORLG00000005499	ola-miR-737-5p	8090	151	158	151	158	164	8mer-1a	8mer-1a	8090	1
ENSORLG00000005499	ola-miR-737-5p	8090	152	159	152	159	165	8mer-1a	8mer-1a	8090	1
ENSORLG00000005499	ola-miR-737-5p	8090	153	160	153	160	166	8mer-1a	8mer-1a	8090	1
ENSORLG00000005499	ola-miR-737-5p	8090	154	161	154	161	167	8mer-1a	8mer-1a	8090	1
ENSORLG00000005499	ola-miR-737-5p	8090	155	162	155	162	168	8mer-1a	8mer-1a	8090	1
ENSORLG00000005499	ola-miR-737-5p	8090	157	162	157	162	169	6mer	6mer	8090	1
ENSORLG00000005499	ola-miR-737-5p	8090	95	100	95	100	170	6mer	6mer	8090	0
ENSORLG00000005499	ola-miR-737-5p	8090	968	974	968	974	171	7mer-1a	7mer-1a	8090	1
ENSORLG00000005499	ola-miR-737-5p	8090	969	974	969	974	172	6mer	6mer	8090	1
ENSORLG00000005499	ola-miR-7a-1-3p	8090	782	788	782	788	173	7mer-m8	7mer-m8	8090	0
ENSORLG00000005499	ola-miR-7a-3-3p	8090	782	788	782	788	174	7mer-m8	7mer-m8	8090	0
ENSORLG00000005499	ola-miR-7a-4-3p	8090	782	788	782	788	175	7mer-m8	7mer-m8	8090	0
ENSORLG00000005499	ola-miR-7bb-3p	8090	248	254	248	254	176	7mer-m8	7mer-m8	8090	0
ENSORLG00000005499	ola-miR-7bb-3p	8090	550	555	550	555	177	6mer	6mer	8090	1
ENSORLG00000005499	ola-miR-7bb-3p	8090	558	564	558	564	178	7mer-m8	7mer-m8	8090	1
ENSORLG00000005499	ola-miR-7bb-3p	8090	635	640	635	640	179	6mer	6mer	8090	0
ENSORLG00000005499	ola-miR-7bb-3p	8090	696	701	696	701	180	6mer	6mer	8090	0
ENSORLG00000005499	ola-miR-7bb-3p	8090	889	894	889	894	181	6mer	6mer	8090	1
ENSORLG00000005499	ola-miR-8159-5p	8090	849	854	849	854	182	6mer	6mer	8090	0
ENSORLG00000005499	ola-miR-9-1-3p	8090	857	862	857	862	183	6mer	6mer	8090	0
ENSORLG00000005499	ola-miR-9-1-3p	8090	912	917	912	917	184	6mer	6mer	8090	1
ENSORLG00000005499	ola-miR-9-4-3p	8090	857	862	857	862	185	6mer	6mer	8090	0
ENSORLG00000005499	ola-miR-9-4-3p	8090	912	917	912	917	186	6mer	6mer	8090	1
ENSORLG00000005499	ola-miR-9-5p	8090	467	472	467	472	187	6mer	6mer	8090	0
ENSORLG00000005499	ola-miR-9-7-3p	8090	857	862	857	862	188	6mer	6mer	8090	0
ENSORLG00000005499	ola-miR-9-7-3p	8090	912	917	912	917	189	6mer	6mer	8090	1
ENSORLG00000005499	ola-miR-93a-5p	8090	167	172	167	172	190	6mer	6mer	8090	0
ENSORLG00000005499	ola-miR-96a-3p	8090	588	593	588	593	191	6mer	6mer	8090	1
ENSORLG00000005499	ola-miR-99a-3p	8090	910	916	910	916	192	7mer-m8	7mer-m8	8090	1
ENSORLG00000027079	ola-miR-1-1-5p	8090	416	422	416	422	1	7mer-1a	7mer-1a	8090	0
ENSORLG00000027079	ola-miR-101a-3p	8090	422	427	422	427	2	6mer	6mer	8090	0
ENSORLG00000027079	ola-miR-101b-3p	8090	422	427	422	427	3	6mer	6mer	8090	0
ENSORLG00000027079	ola-miR-10585-5p	8090	554	559	554	559	4	6mer	6mer	8090	0
ENSORLG00000027079	ola-miR-10585-5p	8090	637	643	637	643	5	7mer-1a	7mer-1a	8090	0
ENSORLG00000027079	ola-miR-122-5p	8090	549	555	549	555	6	7mer-m8	7mer-m8	8090	0
ENSORLG00000027079	ola-miR-128-3p	8090	530	535	530	535	7	6mer	6mer	8090	0
ENSORLG00000027079	ola-miR-129-5p	8090	297	303	297	303	8	7mer-1a	7mer-1a	8090	1
ENSORLG00000027079	ola-miR-133a-5p	8090	673	679	673	679	9	7mer-1a	7mer-1a	8090	0
ENSORLG00000027079	ola-miR-133b-3p	8090	686	691	686	691	10	6mer	6mer	8090	0
ENSORLG00000027079	ola-miR-135b-3p	8090	635	641	635	641	11	7mer-m8	7mer-m8	8090	0
ENSORLG00000027079	ola-miR-138-5p	8090	672	679	672	679	12	8mer-1a	8mer-1a	8090	0
ENSORLG00000027079	ola-miR-138bb-3p	8090	499	504	499	504	13	6mer	6mer	8090	0
ENSORLG00000027079	ola-miR-139a-5p	8090	422	428	422	428	14	7mer-m8	7mer-m8	8090	0
ENSORLG00000027079	ola-miR-140-3p	8090	144	149	144	149	15	6mer	6mer	8090	0
ENSORLG00000027079	ola-miR-140-3p	8090	151	156	151	156	16	6mer	6mer	8090	0
ENSORLG00000027079	ola-miR-140-3p	8090	531	537	531	537	17	7mer-m8	7mer-m8	8090	0
ENSORLG00000027079	ola-miR-140-3p	8090	537	543	537	543	18	7mer-1a	7mer-1a	8090	0
ENSORLG00000027079	ola-miR-142-3p	8090	260	265	260	265	19	6mer	6mer	8090	1
ENSORLG00000027079	ola-miR-144-3p	8090	422	427	422	427	20	6mer	6mer	8090	0
ENSORLG00000027079	ola-miR-145-5p	8090	203	209	203	209	21	7mer-m8	7mer-m8	8090	1
ENSORLG00000027079	ola-miR-146a-5p	8090	429	434	429	434	22	6mer	6mer	8090	0
ENSORLG00000027079	ola-miR-148a-5p	8090	201	206	201	206	23	6mer	6mer	8090	1
ENSORLG00000027079	ola-miR-153a-5p	8090	300	306	300	306	24	7mer-m8	7mer-m8	8090	1
ENSORLG00000027079	ola-miR-15c-3p	8090	96	101	96	101	25	6mer	6mer	8090	0
ENSORLG00000027079	ola-miR-16c-3p	8090	527	533	527	533	26	7mer-m8	7mer-m8	8090	0
ENSORLG00000027079	ola-miR-193a-2-3p	8090	108	113	108	113	27	6mer	6mer	8090	0
ENSORLG00000027079	ola-miR-19a-1-5p	8090	117	122	117	122	28	6mer	6mer	8090	0
ENSORLG00000027079	ola-miR-19b-1-5p	8090	127	134	127	134	29	8mer-1a	8mer-1a	8090	0
ENSORLG00000027079	ola-miR-19da-5p	8090	642	647	642	647	30	6mer	6mer	8090	0
ENSORLG00000027079	ola-miR-204-2b-3p	8090	444	450	444	450	31	7mer-m8	7mer-m8	8090	0
ENSORLG00000027079	ola-miR-21-5p	8090	569	576	569	576	32	8mer-1a	8mer-1a	8090	0
ENSORLG00000027079	ola-miR-216a-1-3p	8090	273	278	273	278	33	6mer	6mer	8090	1
ENSORLG00000027079	ola-miR-2184-5p	8090	529	534	529	534	34	6mer	6mer	8090	0
ENSORLG00000027079	ola-miR-2188-3p	8090	132	138	132	138	35	7mer-1a	7mer-1a	8090	0
ENSORLG00000027079	ola-miR-2188-3p	8090	381	386	381	386	36	6mer	6mer	8090	1
ENSORLG00000027079	ola-miR-218a-5p	8090	503	508	503	508	37	6mer	6mer	8090	0
ENSORLG00000027079	ola-miR-218b-5p	8090	503	508	503	508	38	6mer	6mer	8090	0
ENSORLG00000027079	ola-miR-22a-1-5p	8090	200	205	200	205	39	6mer	6mer	8090	1
ENSORLG00000027079	ola-miR-22a-2-5p	8090	200	205	200	205	40	6mer	6mer	8090	1
ENSORLG00000027079	ola-miR-22b-5p	8090	200	205	200	205	41	6mer	6mer	8090	1
ENSORLG00000027079	ola-miR-26a-2-3p	8090	521	527	521	527	42	7mer-1a	7mer-1a	8090	0
ENSORLG00000027079	ola-miR-26ba-3p	8090	520	527	520	527	43	8mer-1a	8mer-1a	8090	0
ENSORLG00000027079	ola-miR-29a-1-5p	8090	331	336	331	336	44	6mer	6mer	8090	1
ENSORLG00000027079	ola-miR-375a-3p	8090	628	634	628	634	45	7mer-1a	7mer-1a	8090	0
ENSORLG00000027079	ola-miR-375a-3p	8090	79	85	79	85	46	7mer-1a	7mer-1a	8090	0
ENSORLG00000027079	ola-miR-489-3p	8090	351	358	351	358	47	8mer-1a	8mer-1a	8090	1
ENSORLG00000027079	ola-miR-499a-3p	8090	351	356	351	356	48	6mer	6mer	8090	1
ENSORLG00000027079	ola-miR-499a-5p	8090	35	41	35	41	49	7mer-1a	7mer-1a	8090	0
ENSORLG00000027079	ola-miR-722b-3p	8090	126	132	126	132	50	7mer-1a	7mer-1a	8090	0
ENSORLG00000027079	ola-miR-723a-3p	8090	351	358	351	358	51	8mer-1a	8mer-1a	8090	1
ENSORLG00000027079	ola-miR-723b-3p	8090	351	358	351	358	52	8mer-1a	8mer-1a	8090	1
ENSORLG00000027079	ola-miR-737-5p	8090	298	304	298	304	53	7mer-1a	7mer-1a	8090	1
ENSORLG00000027079	ola-miR-737-5p	8090	299	304	299	304	54	6mer	6mer	8090	1
ENSORLG00000027079	ola-miR-7bb-3p	8090	317	322	317	322	55	6mer	6mer	8090	1
ENSORLG00000014210	ola-let-7a-3-3p	8090	470	475	470	475	1	6mer	6mer	8090	0
ENSORLG00000014210	ola-let-7a-4-3p	8090	439	444	439	444	2	6mer	6mer	8090	0
ENSORLG00000014210	ola-let-7a-5-3p	8090	470	475	470	475	3	6mer	6mer	8090	0
ENSORLG00000014210	ola-let-7a-6-3p	8090	470	475	470	475	4	6mer	6mer	8090	0
ENSORLG00000014210	ola-let-7b-3p	8090	470	475	470	475	5	6mer	6mer	8090	0
ENSORLG00000014210	ola-let-7c-3p	8090	438	444	438	444	6	7mer-m8	7mer-m8	8090	0
ENSORLG00000014210	ola-let-7e-1-3p	8090	470	475	470	475	7	6mer	6mer	8090	0
ENSORLG00000014210	ola-let-7g-1-3p	8090	470	475	470	475	8	6mer	6mer	8090	0
ENSORLG00000014210	ola-let-7g-2-3p	8090	470	475	470	475	9	6mer	6mer	8090	0
ENSORLG00000014210	ola-let-7h-1-3p	8090	470	475	470	475	10	6mer	6mer	8090	0
ENSORLG00000014210	ola-let-7j-3p	8090	438	444	438	444	11	7mer-m8	7mer-m8	8090	0
ENSORLG00000014210	ola-miR-10545-5p	8090	269	274	269	274	12	6mer	6mer	8090	0
ENSORLG00000014210	ola-miR-10651-5p	8090	333	339	333	339	13	7mer-1a	7mer-1a	8090	0
ENSORLG00000014210	ola-miR-10651-5p	8090	343	348	343	348	14	6mer	6mer	8090	0
ENSORLG00000014210	ola-miR-10b-1-3p	8090	453	458	453	458	15	6mer	6mer	8090	0
ENSORLG00000014210	ola-miR-10b-2a-3p	8090	431	436	431	436	16	6mer	6mer	8090	0
ENSORLG00000014210	ola-miR-10d-3p	8090	452	457	452	457	17	6mer	6mer	8090	0
ENSORLG00000014210	ola-miR-122-5p	8090	107	113	107	113	18	7mer-1a	7mer-1a	8090	0
ENSORLG00000014210	ola-miR-126b-5p	8090	221	226	221	226	19	6mer	6mer	8090	0
ENSORLG00000014210	ola-miR-130c-1-5p	8090	276	283	276	283	20	8mer-1a	8mer-1a	8090	0
ENSORLG00000014210	ola-miR-130c-2-5p	8090	276	283	276	283	21	8mer-1a	8mer-1a	8090	0
ENSORLG00000014210	ola-miR-142-5p	8090	135	141	135	141	22	7mer-1a	7mer-1a	8090	0
ENSORLG00000014210	ola-miR-144-5p	8090	122	128	122	128	23	7mer-m8	7mer-m8	8090	0
ENSORLG00000014210	ola-miR-145-5p	8090	392	397	392	397	24	6mer	6mer	8090	0
ENSORLG00000014210	ola-miR-153a-3p	8090	264	269	264	269	25	6mer	6mer	8090	0
ENSORLG00000014210	ola-miR-153c-3p	8090	264	269	264	269	26	6mer	6mer	8090	0
ENSORLG00000014210	ola-miR-153c-5p	8090	235	241	235	241	27	7mer-1a	7mer-1a	8090	0
ENSORLG00000014210	ola-miR-16c-3p	8090	186	192	186	192	28	7mer-1a	7mer-1a	8090	0
ENSORLG00000014210	ola-miR-182a-5p	8090	217	222	217	222	29	6mer	6mer	8090	0
ENSORLG00000014210	ola-miR-182b-5p	8090	217	222	217	222	30	6mer	6mer	8090	0
ENSORLG00000014210	ola-miR-190b-3p	8090	30	35	30	35	31	6mer	6mer	8090	0
ENSORLG00000014210	ola-miR-191-3p	8090	15	21	15	21	32	7mer-1a	7mer-1a	8090	0
ENSORLG00000014210	ola-miR-196a-1-3p	8090	128	133	128	133	33	6mer	6mer	8090	0
ENSORLG00000014210	ola-miR-199-5p	8090	390	397	390	397	34	8mer-1a	8mer-1a	8090	0
ENSORLG00000014210	ola-miR-19a-1-3p	8090	316	322	316	322	35	7mer-1a	7mer-1a	8090	0
ENSORLG00000014210	ola-miR-19a-2-3p	8090	316	322	316	322	36	7mer-1a	7mer-1a	8090	0
ENSORLG00000014210	ola-miR-19b-3p	8090	316	322	316	322	37	7mer-1a	7mer-1a	8090	0
ENSORLG00000014210	ola-miR-19c-3p	8090	316	322	316	322	38	7mer-1a	7mer-1a	8090	0
ENSORLG00000014210	ola-miR-19da-3p	8090	316	322	316	322	39	7mer-1a	7mer-1a	8090	0
ENSORLG00000014210	ola-miR-202-3p	8090	305	310	305	310	40	6mer	6mer	8090	0
ENSORLG00000014210	ola-miR-203b-3p	8090	103	108	103	108	41	6mer	6mer	8090	0
ENSORLG00000014210	ola-miR-203b-3p	8090	448	454	448	454	42	7mer-1a	7mer-1a	8090	0
ENSORLG00000014210	ola-miR-204-5p	8090	277	284	277	284	43	8mer-1a	8mer-1a	8090	0
ENSORLG00000014210	ola-miR-205-1a-3p	8090	188	193	188	193	44	6mer	6mer	8090	0
ENSORLG00000014210	ola-miR-205-1b-3p	8090	252	258	252	258	45	7mer-m8	7mer-m8	8090	0
ENSORLG00000014210	ola-miR-205-5p	8090	90	96	90	96	46	7mer-1a	7mer-1a	8090	0
ENSORLG00000014210	ola-miR-20b-3p	8090	383	389	383	389	47	7mer-1a	7mer-1a	8090	0
ENSORLG00000014210	ola-miR-217a-5p	8090	382	389	382	389	48	8mer-1a	8mer-1a	8090	0
ENSORLG00000014210	ola-miR-2187a-3p	8090	361	366	361	366	49	6mer	6mer	8090	0
ENSORLG00000014210	ola-miR-218a-5p	8090	463	469	463	469	50	7mer-m8	7mer-m8	8090	0
ENSORLG00000014210	ola-miR-218b-5p	8090	463	469	463	469	51	7mer-m8	7mer-m8	8090	0
ENSORLG00000014210	ola-miR-221-3p	8090	141	148	141	148	52	8mer-1a	8mer-1a	8090	0
ENSORLG00000014210	ola-miR-222a-3p	8090	141	148	141	148	53	8mer-1a	8mer-1a	8090	0
ENSORLG00000014210	ola-miR-222a-5p	8090	205	210	205	210	54	6mer	6mer	8090	0
ENSORLG00000014210	ola-miR-222c-3p	8090	141	148	141	148	55	8mer-1a	8mer-1a	8090	0
ENSORLG00000014210	ola-miR-222c-5p	8090	205	210	205	210	56	6mer	6mer	8090	0
ENSORLG00000014210	ola-miR-223-5p	8090	52	58	52	58	57	7mer-1a	7mer-1a	8090	1
ENSORLG00000014210	ola-miR-26a-1a-3p	8090	189	196	189	196	58	8mer-1a	8mer-1a	8090	0
ENSORLG00000014210	ola-miR-26a-1b-3p	8090	294	299	294	299	59	6mer	6mer	8090	0
ENSORLG00000014210	ola-miR-27a-5p	8090	194	200	194	200	60	7mer-m8	7mer-m8	8090	0
ENSORLG00000014210	ola-miR-29a-3b-5p	8090	39	44	39	44	61	6mer	6mer	8090	0
ENSORLG00000014210	ola-miR-29b-1a-5p	8090	15	21	15	21	62	7mer-1a	7mer-1a	8090	0
ENSORLG00000014210	ola-miR-29b-1b-5p	8090	15	21	15	21	63	7mer-1a	7mer-1a	8090	0
ENSORLG00000014210	ola-miR-30a-3p	8090	252	257	252	257	64	6mer	6mer	8090	0
ENSORLG00000014210	ola-miR-30a-5p	8090	372	379	372	379	65	8mer-1a	8mer-1a	8090	0
ENSORLG00000014210	ola-miR-30bb-5p	8090	372	379	372	379	66	8mer-1a	8mer-1a	8090	0
ENSORLG00000014210	ola-miR-30c-1-5p	8090	372	379	372	379	67	8mer-1a	8mer-1a	8090	0
ENSORLG00000014210	ola-miR-30c-2-3p	8090	308	314	308	314	68	7mer-1a	7mer-1a	8090	0
ENSORLG00000014210	ola-miR-30c-2-5p	8090	372	379	372	379	69	8mer-1a	8mer-1a	8090	0
ENSORLG00000014210	ola-miR-30e-1-3p	8090	252	257	252	257	70	6mer	6mer	8090	0
ENSORLG00000014210	ola-miR-30e-2-3p	8090	252	257	252	257	71	6mer	6mer	8090	0
ENSORLG00000014210	ola-miR-30e-5p	8090	372	379	372	379	72	8mer-1a	8mer-1a	8090	0
ENSORLG00000014210	ola-miR-31a-5p	8090	506	512	506	512	73	7mer-m8	7mer-m8	8090	0
ENSORLG00000014210	ola-miR-33ba-3p	8090	440	446	440	446	74	7mer-m8	7mer-m8	8090	0
ENSORLG00000014210	ola-miR-451-5p	8090	40	47	40	47	75	8mer-1a	8mer-1a	8090	1
ENSORLG00000014210	ola-miR-455-5p	8090	465	470	465	470	76	6mer	6mer	8090	0
ENSORLG00000014210	ola-miR-460-5p	8090	265	271	265	271	77	7mer-1a	7mer-1a	8090	0
ENSORLG00000014210	ola-miR-460-5p	8090	382	387	382	387	78	6mer	6mer	8090	0
ENSORLG00000014210	ola-miR-7132a-3p	8090	356	361	356	361	79	6mer	6mer	8090	0
ENSORLG00000014210	ola-miR-722b-3p	8090	36	41	36	41	80	6mer	6mer	8090	0
ENSORLG00000014210	ola-miR-722b-5p	8090	449	454	449	454	81	6mer	6mer	8090	0
ENSORLG00000014210	ola-miR-728b-5p	8090	441	446	441	446	82	6mer	6mer	8090	0
ENSORLG00000014210	ola-miR-737-5p	8090	168	173	168	173	83	6mer	6mer	8090	1
ENSORLG00000014210	ola-miR-737-5p	8090	168	174	168	174	84	7mer-m8	7mer-m8	8090	1
ENSORLG00000014210	ola-miR-737-5p	8090	47	52	47	52	85	6mer	6mer	8090	1
ENSORLG00000014210	ola-miR-737-5p	8090	47	54	47	54	86	8mer-1a	8mer-1a	8090	1
ENSORLG00000014210	ola-miR-737-5p	8090	49	54	49	54	87	6mer	6mer	8090	1
ENSORLG00000014210	ola-miR-7a-1-3p	8090	421	427	421	427	88	7mer-m8	7mer-m8	8090	0
ENSORLG00000014210	ola-miR-7a-3-3p	8090	421	427	421	427	89	7mer-m8	7mer-m8	8090	0
ENSORLG00000014210	ola-miR-7a-4-3p	8090	421	427	421	427	90	7mer-m8	7mer-m8	8090	0
ENSORLG00000014210	ola-miR-7bb-3p	8090	257	263	257	263	91	7mer-m8	7mer-m8	8090	0
ENSORLG00000014210	ola-miR-8160a-5p	8090	157	163	157	163	92	7mer-m8	7mer-m8	8090	0
ENSORLG00000014210	ola-miR-9-1-3p	8090	497	502	497	502	93	6mer	6mer	8090	0
ENSORLG00000014210	ola-miR-9-4-3p	8090	497	502	497	502	94	6mer	6mer	8090	0
ENSORLG00000014210	ola-miR-9-7-3p	8090	497	502	497	502	95	6mer	6mer	8090	0
ENSORLG00000014210	ola-miR-96-5p	8090	216	222	216	222	96	7mer-m8	7mer-m8	8090	0
ENSORLG00000000174	ola-miR-139a-3p	8090	128	134	128	134	1	7mer-1a	7mer-1a	8090	0
ENSORLG00000000174	ola-miR-146a-3p	8090	60	66	60	66	2	7mer-m8	7mer-m8	8090	0
ENSORLG00000000174	ola-miR-1788-5p	8090	88	94	88	94	3	7mer-1a	7mer-1a	8090	0
ENSORLG00000000174	ola-miR-216a-2-3p	8090	246	251	246	251	4	6mer	6mer	8090	0
ENSORLG00000000174	ola-miR-460-3p	8090	246	251	246	251	5	6mer	6mer	8090	0
ENSORLG00000000174	ola-miR-725-3p	8090	65	70	65	70	6	6mer	6mer	8090	0
ENSORLG00000000174	ola-miR-727a-5p	8090	64	70	64	70	7	7mer-1a	7mer-1a	8090	0
ENSORLG00000000174	ola-miR-727b-5p	8090	64	70	64	70	8	7mer-1a	7mer-1a	8090	0
ENSORLG00000000174	ola-miR-730-3p	8090	246	251	246	251	9	6mer	6mer	8090	0
ENSORLG00000000174	ola-miR-736-1-5p	8090	166	172	166	172	10	7mer-m8	7mer-m8	8090	0
ENSORLG00000000174	ola-miR-92a-1-5p	8090	135	140	135	140	11	6mer	6mer	8090	0
ENSORLG00000016776	ola-let-7e-2-3p	8090	1150	1155	1150	1155	1	6mer	6mer	8090	0
ENSORLG00000016776	ola-let-7e-2-3p	8090	218	223	218	223	2	6mer	6mer	8090	0
ENSORLG00000016776	ola-miR-1-3p	8090	263	269	263	269	3	7mer-1a	7mer-1a	8090	0
ENSORLG00000016776	ola-miR-10545-3p	8090	574	579	574	579	4	6mer	6mer	8090	0
ENSORLG00000016776	ola-miR-10551-3p	8090	1118	1124	1118	1124	5	7mer-m8	7mer-m8	8090	0
ENSORLG00000016776	ola-miR-10651-5p	8090	1028	1033	1028	1033	6	6mer	6mer	8090	0
ENSORLG00000016776	ola-miR-10651-5p	8090	1176	1182	1176	1182	7	7mer-1a	7mer-1a	8090	0
ENSORLG00000016776	ola-miR-10651-5p	8090	1292	1298	1292	1298	8	7mer-1a	7mer-1a	8090	1
ENSORLG00000016776	ola-miR-10651-5p	8090	1350	1356	1350	1356	9	7mer-m8	7mer-m8	8090	0
ENSORLG00000016776	ola-miR-10651-5p	8090	308	314	308	314	10	7mer-m8	7mer-m8	8090	0
ENSORLG00000016776	ola-miR-10651-5p	8090	326	331	326	331	11	6mer	6mer	8090	0
ENSORLG00000016776	ola-miR-10651-5p	8090	562	567	562	567	12	6mer	6mer	8090	0
ENSORLG00000016776	ola-miR-106ba-3p	8090	843	849	843	849	13	7mer-1a	7mer-1a	8090	0
ENSORLG00000016776	ola-miR-106ba-3p	8090	931	936	931	936	14	6mer	6mer	8090	0
ENSORLG00000016776	ola-miR-10965-3p	8090	158	163	158	163	15	6mer	6mer	8090	0
ENSORLG00000016776	ola-miR-10b-2a-3p	8090	1045	1050	1045	1050	16	6mer	6mer	8090	0
ENSORLG00000016776	ola-miR-10b-2a-3p	8090	1152	1157	1152	1157	17	6mer	6mer	8090	0
ENSORLG00000016776	ola-miR-10b-2a-3p	8090	220	226	220	226	18	7mer-1a	7mer-1a	8090	0
ENSORLG00000016776	ola-miR-10b-2a-3p	8090	493	499	493	499	19	7mer-1a	7mer-1a	8090	0
ENSORLG00000016776	ola-miR-10b-2a-3p	8090	724	730	724	730	20	7mer-1a	7mer-1a	8090	0
ENSORLG00000016776	ola-miR-122-3p	8090	211	217	211	217	21	7mer-m8	7mer-m8	8090	0
ENSORLG00000016776	ola-miR-125a-1-3p	8090	1005	1012	1005	1012	22	8mer-1a	8mer-1a	8090	0
ENSORLG00000016776	ola-miR-125a-2-3p	8090	1005	1012	1005	1012	23	8mer-1a	8mer-1a	8090	0
ENSORLG00000016776	ola-miR-126b-5p	8090	1481	1486	1481	1486	24	6mer	6mer	8090	0
ENSORLG00000016776	ola-miR-130b-3p	8090	129	135	129	135	25	7mer-m8	7mer-m8	8090	0
ENSORLG00000016776	ola-miR-130b-5p	8090	1304	1309	1304	1309	26	6mer	6mer	8090	1
ENSORLG00000016776	ola-miR-130b-5p	8090	907	913	907	913	27	7mer-m8	7mer-m8	8090	0
ENSORLG00000016776	ola-miR-130c-1-3p	8090	129	135	129	135	28	7mer-m8	7mer-m8	8090	0
ENSORLG00000016776	ola-miR-130c-2-3p	8090	129	135	129	135	29	7mer-m8	7mer-m8	8090	0
ENSORLG00000016776	ola-miR-132-3p	8090	429	434	429	434	30	6mer	6mer	8090	0
ENSORLG00000016776	ola-miR-132a-5p	8090	46	51	46	51	31	6mer	6mer	8090	0
ENSORLG00000016776	ola-miR-132b-5p	8090	46	51	46	51	32	6mer	6mer	8090	0
ENSORLG00000016776	ola-miR-138a-3p	8090	1345	1350	1345	1350	33	6mer	6mer	8090	0
ENSORLG00000016776	ola-miR-139a-3p	8090	1018	1023	1018	1023	34	6mer	6mer	8090	0
ENSORLG00000016776	ola-miR-145-5p	8090	76	82	76	82	35	7mer-1a	7mer-1a	8090	0
ENSORLG00000016776	ola-miR-148a-3p	8090	130	137	130	137	36	8mer-1a	8mer-1a	8090	0
ENSORLG00000016776	ola-miR-152a-3p	8090	130	137	130	137	37	8mer-1a	8mer-1a	8090	0
ENSORLG00000016776	ola-miR-153a-5p	8090	1432	1439	1432	1439	38	8mer-1a	8mer-1a	8090	0
ENSORLG00000016776	ola-miR-153a-5p	8090	806	811	806	811	39	6mer	6mer	8090	0
ENSORLG00000016776	ola-miR-153c-5p	8090	1268	1274	1268	1274	40	7mer-1a	7mer-1a	8090	1
ENSORLG00000016776	ola-miR-153c-5p	8090	1433	1439	1433	1439	41	7mer-m8	7mer-m8	8090	0
ENSORLG00000016776	ola-miR-153c-5p	8090	554	559	554	559	42	6mer	6mer	8090	0
ENSORLG00000016776	ola-miR-15b-1-3p	8090	237	242	237	242	43	6mer	6mer	8090	0
ENSORLG00000016776	ola-miR-15b-1-3p	8090	556	562	556	562	44	7mer-m8	7mer-m8	8090	0
ENSORLG00000016776	ola-miR-16a-3p	8090	249	255	249	255	45	7mer-m8	7mer-m8	8090	0
ENSORLG00000016776	ola-miR-16a-3p	8090	679	684	679	684	46	6mer	6mer	8090	0
ENSORLG00000016776	ola-miR-1788-3p	8090	104	110	104	110	47	7mer-m8	7mer-m8	8090	0
ENSORLG00000016776	ola-miR-17a-1-3p	8090	843	849	843	849	48	7mer-1a	7mer-1a	8090	0
ENSORLG00000016776	ola-miR-17a-1-3p	8090	931	936	931	936	49	6mer	6mer	8090	0
ENSORLG00000016776	ola-miR-17a-2-3p	8090	843	849	843	849	50	7mer-1a	7mer-1a	8090	0
ENSORLG00000016776	ola-miR-17a-2-3p	8090	931	936	931	936	51	6mer	6mer	8090	0
ENSORLG00000016776	ola-miR-181a-1-3p	8090	209	214	209	214	52	6mer	6mer	8090	0
ENSORLG00000016776	ola-miR-181a-1-3p	8090	410	416	410	416	53	7mer-1a	7mer-1a	8090	0
ENSORLG00000016776	ola-miR-181a-3-3p	8090	209	214	209	214	54	6mer	6mer	8090	0
ENSORLG00000016776	ola-miR-181a-3-3p	8090	410	416	410	416	55	7mer-1a	7mer-1a	8090	0
ENSORLG00000016776	ola-miR-181a-5-3p	8090	209	214	209	214	56	6mer	6mer	8090	0
ENSORLG00000016776	ola-miR-181a-5-3p	8090	410	416	410	416	57	7mer-1a	7mer-1a	8090	0
ENSORLG00000016776	ola-miR-181a-5p	8090	1183	1188	1183	1188	58	6mer	6mer	8090	0
ENSORLG00000016776	ola-miR-181a-5p	8090	1271	1277	1271	1277	59	7mer-m8	7mer-m8	8090	1
ENSORLG00000016776	ola-miR-181b-1-5p	8090	1183	1188	1183	1188	60	6mer	6mer	8090	0
ENSORLG00000016776	ola-miR-181b-1-5p	8090	1271	1277	1271	1277	61	7mer-m8	7mer-m8	8090	1
ENSORLG00000016776	ola-miR-181b-2-5p	8090	1183	1188	1183	1188	62	6mer	6mer	8090	0
ENSORLG00000016776	ola-miR-181b-2-5p	8090	1271	1277	1271	1277	63	7mer-m8	7mer-m8	8090	1
ENSORLG00000016776	ola-miR-181c-5p	8090	1183	1188	1183	1188	64	6mer	6mer	8090	0
ENSORLG00000016776	ola-miR-181c-5p	8090	1271	1277	1271	1277	65	7mer-m8	7mer-m8	8090	1
ENSORLG00000016776	ola-miR-182a-3p	8090	87	92	87	92	66	6mer	6mer	8090	0
ENSORLG00000016776	ola-miR-182b-3p	8090	87	92	87	92	67	6mer	6mer	8090	0
ENSORLG00000016776	ola-miR-183-3p	8090	1441	1447	1441	1447	68	7mer-1a	7mer-1a	8090	0
ENSORLG00000016776	ola-miR-187-5p	8090	922	928	922	928	69	7mer-m8	7mer-m8	8090	0
ENSORLG00000016776	ola-miR-187-5p	8090	932	938	932	938	70	7mer-1a	7mer-1a	8090	0
ENSORLG00000016776	ola-miR-190b-3p	8090	461	467	461	467	71	7mer-m8	7mer-m8	8090	0
ENSORLG00000016776	ola-miR-192-5p	8090	385	390	385	390	72	6mer	6mer	8090	0
ENSORLG00000016776	ola-miR-194a-5p	8090	950	955	950	955	73	6mer	6mer	8090	0
ENSORLG00000016776	ola-miR-194b-5p	8090	950	955	950	955	74	6mer	6mer	8090	0
ENSORLG00000016776	ola-miR-196a-2-3p	8090	128	133	128	133	75	6mer	6mer	8090	0
ENSORLG00000016776	ola-miR-199-5p	8090	74	81	74	81	76	8mer-1a	8mer-1a	8090	0
ENSORLG00000016776	ola-miR-19a-1-3p	8090	129	134	129	134	77	6mer	6mer	8090	0
ENSORLG00000016776	ola-miR-19a-2-3p	8090	129	134	129	134	78	6mer	6mer	8090	0
ENSORLG00000016776	ola-miR-19a-2-5p	8090	1466	1471	1466	1471	79	6mer	6mer	8090	0
ENSORLG00000016776	ola-miR-19a-2-5p	8090	530	536	530	536	80	7mer-1a	7mer-1a	8090	0
ENSORLG00000016776	ola-miR-19b-2-5p	8090	1466	1471	1466	1471	81	6mer	6mer	8090	0
ENSORLG00000016776	ola-miR-19b-2-5p	8090	530	536	530	536	82	7mer-1a	7mer-1a	8090	0
ENSORLG00000016776	ola-miR-19b-3p	8090	129	134	129	134	83	6mer	6mer	8090	0
ENSORLG00000016776	ola-miR-19c-3p	8090	129	134	129	134	84	6mer	6mer	8090	0
ENSORLG00000016776	ola-miR-19da-3p	8090	129	134	129	134	85	6mer	6mer	8090	0
ENSORLG00000016776	ola-miR-200b-3p	8090	1044	1049	1044	1049	86	6mer	6mer	8090	0
ENSORLG00000016776	ola-miR-202-3p	8090	106	111	106	111	87	6mer	6mer	8090	0
ENSORLG00000016776	ola-miR-203b-3p	8090	258	264	258	264	88	7mer-m8	7mer-m8	8090	0
ENSORLG00000016776	ola-miR-203b-3p	8090	389	395	389	395	89	7mer-m8	7mer-m8	8090	0
ENSORLG00000016776	ola-miR-205-1b-3p	8090	758	763	758	763	90	6mer	6mer	8090	0
ENSORLG00000016776	ola-miR-206-1-3p	8090	263	269	263	269	91	7mer-1a	7mer-1a	8090	0
ENSORLG00000016776	ola-miR-206-1-5p	8090	708	714	708	714	92	7mer-m8	7mer-m8	8090	0
ENSORLG00000016776	ola-miR-20a-1-3p	8090	922	927	922	927	93	6mer	6mer	8090	0
ENSORLG00000016776	ola-miR-20a-2-3p	8090	843	849	843	849	94	7mer-1a	7mer-1a	8090	0
ENSORLG00000016776	ola-miR-20a-2-3p	8090	931	936	931	936	95	6mer	6mer	8090	0
ENSORLG00000016776	ola-miR-212-3p	8090	429	434	429	434	96	6mer	6mer	8090	0
ENSORLG00000016776	ola-miR-216a-5p	8090	1376	1382	1376	1382	97	7mer-m8	7mer-m8	8090	0
ENSORLG00000016776	ola-miR-216b-5p	8090	1377	1382	1377	1382	98	6mer	6mer	8090	0
ENSORLG00000016776	ola-miR-217a-3p	8090	429	434	429	434	99	6mer	6mer	8090	0
ENSORLG00000016776	ola-miR-221a-5p	8090	799	806	799	806	100	8mer-1a	8mer-1a	8090	0
ENSORLG00000016776	ola-miR-221b-5p	8090	799	806	799	806	101	8mer-1a	8mer-1a	8090	0
ENSORLG00000016776	ola-miR-222a-5p	8090	118	123	118	123	102	6mer	6mer	8090	0
ENSORLG00000016776	ola-miR-222c-5p	8090	118	123	118	123	103	6mer	6mer	8090	0
ENSORLG00000016776	ola-miR-223-5p	8090	1168	1173	1168	1173	104	6mer	6mer	8090	0
ENSORLG00000016776	ola-miR-22a-1-3p	8090	1145	1151	1145	1151	105	7mer-m8	7mer-m8	8090	0
ENSORLG00000016776	ola-miR-22a-1-3p	8090	924	929	924	929	106	6mer	6mer	8090	0
ENSORLG00000016776	ola-miR-22a-1-3p	8090	936	941	936	941	107	6mer	6mer	8090	0
ENSORLG00000016776	ola-miR-22a-2-3p	8090	1145	1151	1145	1151	108	7mer-m8	7mer-m8	8090	0
ENSORLG00000016776	ola-miR-22a-2-3p	8090	924	929	924	929	109	6mer	6mer	8090	0
ENSORLG00000016776	ola-miR-22a-2-3p	8090	936	941	936	941	110	6mer	6mer	8090	0
ENSORLG00000016776	ola-miR-22b-3p	8090	1145	1151	1145	1151	111	7mer-m8	7mer-m8	8090	0
ENSORLG00000016776	ola-miR-22b-3p	8090	924	929	924	929	112	6mer	6mer	8090	0
ENSORLG00000016776	ola-miR-22b-3p	8090	936	941	936	941	113	6mer	6mer	8090	0
ENSORLG00000016776	ola-miR-27a-3p	8090	1118	1123	1118	1123	114	6mer	6mer	8090	0
ENSORLG00000016776	ola-miR-27b-3p	8090	1118	1123	1118	1123	115	6mer	6mer	8090	0
ENSORLG00000016776	ola-miR-27c-3p	8090	1118	1123	1118	1123	116	6mer	6mer	8090	0
ENSORLG00000016776	ola-miR-27d-3p	8090	1118	1123	1118	1123	117	6mer	6mer	8090	0
ENSORLG00000016776	ola-miR-27e-3p	8090	1118	1123	1118	1123	118	6mer	6mer	8090	0
ENSORLG00000016776	ola-miR-29a-3b-5p	8090	625	631	625	631	119	7mer-1a	7mer-1a	8090	0
ENSORLG00000016776	ola-miR-301a-3p	8090	129	135	129	135	120	7mer-m8	7mer-m8	8090	0
ENSORLG00000016776	ola-miR-301c-3p	8090	129	135	129	135	121	7mer-m8	7mer-m8	8090	0
ENSORLG00000016776	ola-miR-30a-3p	8090	162	168	162	168	122	7mer-1a	7mer-1a	8090	0
ENSORLG00000016776	ola-miR-30a-3p	8090	527	533	527	533	123	7mer-1a	7mer-1a	8090	0
ENSORLG00000016776	ola-miR-30bb-3p	8090	423	429	423	429	124	7mer-1a	7mer-1a	8090	0
ENSORLG00000016776	ola-miR-30e-1-3p	8090	162	168	162	168	125	7mer-1a	7mer-1a	8090	0
ENSORLG00000016776	ola-miR-30e-1-3p	8090	527	533	527	533	126	7mer-1a	7mer-1a	8090	0
ENSORLG00000016776	ola-miR-30e-2-3p	8090	162	168	162	168	127	7mer-1a	7mer-1a	8090	0
ENSORLG00000016776	ola-miR-30e-2-3p	8090	527	533	527	533	128	7mer-1a	7mer-1a	8090	0
ENSORLG00000016776	ola-miR-338-3p	8090	1075	1080	1075	1080	129	6mer	6mer	8090	0
ENSORLG00000016776	ola-miR-365-2b-5p	8090	912	917	912	917	130	6mer	6mer	8090	0
ENSORLG00000016776	ola-miR-375a-3p	8090	399	406	399	406	131	8mer-1a	8mer-1a	8090	0
ENSORLG00000016776	ola-miR-425-5p	8090	315	320	315	320	132	6mer	6mer	8090	0
ENSORLG00000016776	ola-miR-429a-3p	8090	1044	1049	1044	1049	133	6mer	6mer	8090	0
ENSORLG00000016776	ola-miR-454b-3p	8090	129	135	129	135	134	7mer-m8	7mer-m8	8090	0
ENSORLG00000016776	ola-miR-456-3p	8090	157	163	157	163	135	7mer-m8	7mer-m8	8090	0
ENSORLG00000016776	ola-miR-459-3p	8090	888	893	888	893	136	6mer	6mer	8090	0
ENSORLG00000016776	ola-miR-499a-3p	8090	1126	1132	1126	1132	137	7mer-m8	7mer-m8	8090	0
ENSORLG00000016776	ola-miR-499a-3p	8090	1386	1392	1386	1392	138	7mer-1a	7mer-1a	8090	0
ENSORLG00000016776	ola-miR-7132a-3p	8090	108	113	108	113	139	6mer	6mer	8090	0
ENSORLG00000016776	ola-miR-7132b-3p	8090	331	337	331	337	140	7mer-m8	7mer-m8	8090	0
ENSORLG00000016776	ola-miR-7133-1-3p	8090	450	456	450	456	141	7mer-m8	7mer-m8	8090	0
ENSORLG00000016776	ola-miR-7133-2-3p	8090	450	456	450	456	142	7mer-m8	7mer-m8	8090	0
ENSORLG00000016776	ola-miR-722b-5p	8090	448	454	448	454	143	7mer-1a	7mer-1a	8090	0
ENSORLG00000016776	ola-miR-727a-3p	8090	424	429	424	429	144	6mer	6mer	8090	0
ENSORLG00000016776	ola-miR-727a-5p	8090	741	746	741	746	145	6mer	6mer	8090	0
ENSORLG00000016776	ola-miR-727b-3p	8090	424	429	424	429	146	6mer	6mer	8090	0
ENSORLG00000016776	ola-miR-727b-5p	8090	741	746	741	746	147	6mer	6mer	8090	0
ENSORLG00000016776	ola-miR-734-3p	8090	1135	1142	1135	1142	148	8mer-1a	8mer-1a	8090	0
ENSORLG00000016776	ola-miR-734-3p	8090	666	673	666	673	149	8mer-1a	8mer-1a	8090	0
ENSORLG00000016776	ola-miR-734-5p	8090	1346	1352	1346	1352	150	7mer-m8	7mer-m8	8090	0
ENSORLG00000016776	ola-miR-736-1-5p	8090	509	515	509	515	151	7mer-m8	7mer-m8	8090	0
ENSORLG00000016776	ola-miR-736-1-5p	8090	995	1000	995	1000	152	6mer	6mer	8090	0
ENSORLG00000016776	ola-miR-737-5p	8090	1248	1253	1248	1253	153	6mer	6mer	8090	1
ENSORLG00000016776	ola-miR-737-5p	8090	1248	1254	1248	1254	154	7mer-m8	7mer-m8	8090	1
ENSORLG00000016776	ola-miR-737-5p	8090	1280	1285	1280	1285	155	6mer	6mer	8090	1
ENSORLG00000016776	ola-miR-737-5p	8090	1280	1286	1280	1286	156	7mer-m8	7mer-m8	8090	1
ENSORLG00000016776	ola-miR-737-5p	8090	1300	1305	1300	1305	157	6mer	6mer	8090	1
ENSORLG00000016776	ola-miR-737-5p	8090	1300	1306	1300	1306	158	7mer-m8	7mer-m8	8090	1
ENSORLG00000016776	ola-miR-737-5p	8090	699	704	699	704	159	6mer	6mer	8090	0
ENSORLG00000016776	ola-miR-7a-1-3p	8090	514	519	514	519	160	6mer	6mer	8090	0
ENSORLG00000016776	ola-miR-7a-1-3p	8090	948	954	948	954	161	7mer-1a	7mer-1a	8090	0
ENSORLG00000016776	ola-miR-7a-1-3p	8090	979	984	979	984	162	6mer	6mer	8090	0
ENSORLG00000016776	ola-miR-7a-3-3p	8090	514	519	514	519	163	6mer	6mer	8090	0
ENSORLG00000016776	ola-miR-7a-3-3p	8090	948	954	948	954	164	7mer-1a	7mer-1a	8090	0
ENSORLG00000016776	ola-miR-7a-3-3p	8090	979	984	979	984	165	6mer	6mer	8090	0
ENSORLG00000016776	ola-miR-7a-4-3p	8090	514	519	514	519	166	6mer	6mer	8090	0
ENSORLG00000016776	ola-miR-7a-4-3p	8090	948	954	948	954	167	7mer-1a	7mer-1a	8090	0
ENSORLG00000016776	ola-miR-7a-4-3p	8090	979	984	979	984	168	6mer	6mer	8090	0
ENSORLG00000016776	ola-miR-7bb-3p	8090	1196	1202	1196	1202	169	7mer-m8	7mer-m8	8090	0
ENSORLG00000016776	ola-miR-7bb-3p	8090	292	297	292	297	170	6mer	6mer	8090	0
ENSORLG00000016776	ola-miR-7bb-3p	8090	477	482	477	482	171	6mer	6mer	8090	0
ENSORLG00000016776	ola-miR-7bb-3p	8090	645	651	645	651	172	7mer-m8	7mer-m8	8090	0
ENSORLG00000016776	ola-miR-8160a-5p	8090	1450	1455	1450	1455	173	6mer	6mer	8090	0
ENSORLG00000016776	ola-miR-9-5p	8090	1262	1268	1262	1268	174	7mer-1a	7mer-1a	8090	1
ENSORLG00000016776	ola-miR-9-5p	8090	589	594	589	594	175	6mer	6mer	8090	0
ENSORLG00000016776	ola-miR-93a-3p	8090	921	927	921	927	176	7mer-m8	7mer-m8	8090	0
ENSORLG00000016776	ola-miR-96b-3p	8090	556	561	556	561	177	6mer	6mer	8090	0
ENSORLG00000008248	ola-let-7e-2-3p	8090	302	308	302	308	1	7mer-m8	7mer-m8	8090	0
ENSORLG00000008248	ola-let-7e-2-3p	8090	485	490	485	490	2	6mer	6mer	8090	0
ENSORLG00000008248	ola-miR-1-3p	8090	155	161	155	161	3	7mer-m8	7mer-m8	8090	0
ENSORLG00000008248	ola-miR-101a-3p	8090	1055	1062	1055	1062	4	8mer-1a	8mer-1a	8090	0
ENSORLG00000008248	ola-miR-101a-3p	8090	301	307	301	307	5	7mer-m8	7mer-m8	8090	0
ENSORLG00000008248	ola-miR-101a-5p	8090	289	295	289	295	6	7mer-m8	7mer-m8	8090	0
ENSORLG00000008248	ola-miR-101a-5p	8090	777	783	777	783	7	7mer-1a	7mer-1a	8090	0
ENSORLG00000008248	ola-miR-101b-3p	8090	1055	1062	1055	1062	8	8mer-1a	8mer-1a	8090	0
ENSORLG00000008248	ola-miR-101b-3p	8090	301	307	301	307	9	7mer-m8	7mer-m8	8090	0
ENSORLG00000008248	ola-miR-101b-5p	8090	289	295	289	295	10	7mer-m8	7mer-m8	8090	0
ENSORLG00000008248	ola-miR-101b-5p	8090	777	783	777	783	11	7mer-1a	7mer-1a	8090	0
ENSORLG00000008248	ola-miR-10545-5p	8090	1166	1172	1166	1172	12	7mer-1a	7mer-1a	8090	0
ENSORLG00000008248	ola-miR-10651-5p	8090	1310	1315	1310	1315	13	6mer	6mer	8090	0
ENSORLG00000008248	ola-miR-10651-5p	8090	246	252	246	252	14	7mer-m8	7mer-m8	8090	0
ENSORLG00000008248	ola-miR-10651-5p	8090	862	867	862	867	15	6mer	6mer	8090	0
ENSORLG00000008248	ola-miR-106ba-3p	8090	1162	1168	1162	1168	16	7mer-1a	7mer-1a	8090	0
ENSORLG00000008248	ola-miR-106ba-3p	8090	1402	1408	1402	1408	17	7mer-m8	7mer-m8	8090	0
ENSORLG00000008248	ola-miR-106ba-5p	8090	1136	1142	1136	1142	18	7mer-m8	7mer-m8	8090	0
ENSORLG00000008248	ola-miR-106ba-5p	8090	351	356	351	356	19	6mer	6mer	8090	0
ENSORLG00000008248	ola-miR-10b-1-3p	8090	195	201	195	201	20	7mer-1a	7mer-1a	8090	0
ENSORLG00000008248	ola-miR-10b-5p	8090	1224	1229	1224	1229	21	6mer	6mer	8090	0
ENSORLG00000008248	ola-miR-10b-5p	8090	674	680	674	680	22	7mer-m8	7mer-m8	8090	0
ENSORLG00000008248	ola-miR-10c-3p	8090	200	206	200	206	23	7mer-1a	7mer-1a	8090	0
ENSORLG00000008248	ola-miR-10c-3p	8090	710	715	710	715	24	6mer	6mer	8090	0
ENSORLG00000008248	ola-miR-10c-5p	8090	1224	1229	1224	1229	25	6mer	6mer	8090	0
ENSORLG00000008248	ola-miR-10c-5p	8090	674	680	674	680	26	7mer-m8	7mer-m8	8090	0
ENSORLG00000008248	ola-miR-10d-5p	8090	1224	1229	1224	1229	27	6mer	6mer	8090	0
ENSORLG00000008248	ola-miR-10d-5p	8090	674	680	674	680	28	7mer-m8	7mer-m8	8090	0
ENSORLG00000008248	ola-miR-124-2/3/5-5p	8090	111	118	111	118	29	8mer-1a	8mer-1a	8090	0
ENSORLG00000008248	ola-miR-124-3p	8090	1285	1290	1285	1290	30	6mer	6mer	8090	0
ENSORLG00000008248	ola-miR-124-3p	8090	889	894	889	894	31	6mer	6mer	8090	0
ENSORLG00000008248	ola-miR-124-4a-5p	8090	111	118	111	118	32	8mer-1a	8mer-1a	8090	0
ENSORLG00000008248	ola-miR-124-4b-5p	8090	111	118	111	118	33	8mer-1a	8mer-1a	8090	0
ENSORLG00000008248	ola-miR-124-6-5p	8090	111	118	111	118	34	8mer-1a	8mer-1a	8090	0
ENSORLG00000008248	ola-miR-125a-1-5p	8090	1223	1228	1223	1228	35	6mer	6mer	8090	0
ENSORLG00000008248	ola-miR-125a-2-5p	8090	1223	1228	1223	1228	36	6mer	6mer	8090	0
ENSORLG00000008248	ola-miR-125b-5p	8090	1223	1228	1223	1228	37	6mer	6mer	8090	0
ENSORLG00000008248	ola-miR-126b-5p	8090	285	291	285	291	38	7mer-1a	7mer-1a	8090	0
ENSORLG00000008248	ola-miR-126b-5p	8090	336	341	336	341	39	6mer	6mer	8090	0
ENSORLG00000008248	ola-miR-129-5p	8090	139	144	139	144	40	6mer	6mer	8090	0
ENSORLG00000008248	ola-miR-129-5p	8090	537	543	537	543	41	7mer-1a	7mer-1a	8090	0
ENSORLG00000008248	ola-miR-1306-3p	8090	1124	1129	1124	1129	42	6mer	6mer	8090	0
ENSORLG00000008248	ola-miR-130b-3p	8090	1134	1140	1134	1140	43	7mer-m8	7mer-m8	8090	0
ENSORLG00000008248	ola-miR-130b-5p	8090	442	448	442	448	44	7mer-1a	7mer-1a	8090	0
ENSORLG00000008248	ola-miR-130c-1-3p	8090	1134	1140	1134	1140	45	7mer-m8	7mer-m8	8090	0
ENSORLG00000008248	ola-miR-130c-2-3p	8090	1134	1140	1134	1140	46	7mer-m8	7mer-m8	8090	0
ENSORLG00000008248	ola-miR-132-3p	8090	292	297	292	297	47	6mer	6mer	8090	0
ENSORLG00000008248	ola-miR-132-3p	8090	867	872	867	872	48	6mer	6mer	8090	0
ENSORLG00000008248	ola-miR-142-5p	8090	1292	1297	1292	1297	49	6mer	6mer	8090	0
ENSORLG00000008248	ola-miR-144-3p	8090	1055	1062	1055	1062	50	8mer-1a	8mer-1a	8090	0
ENSORLG00000008248	ola-miR-144-3p	8090	301	307	301	307	51	7mer-m8	7mer-m8	8090	0
ENSORLG00000008248	ola-miR-144-5p	8090	147	153	147	153	52	7mer-1a	7mer-1a	8090	0
ENSORLG00000008248	ola-miR-144-5p	8090	366	371	366	371	53	6mer	6mer	8090	0
ENSORLG00000008248	ola-miR-145-5p	8090	705	712	705	712	54	8mer-1a	8mer-1a	8090	0
ENSORLG00000008248	ola-miR-150-5p	8090	87	94	87	94	55	8mer-1a	8mer-1a	8090	0
ENSORLG00000008248	ola-miR-153a-5p	8090	1349	1355	1349	1355	56	7mer-m8	7mer-m8	8090	0
ENSORLG00000008248	ola-miR-153a-5p	8090	314	320	314	320	57	7mer-m8	7mer-m8	8090	0
ENSORLG00000008248	ola-miR-153a-5p	8090	448	454	448	454	58	7mer-1a	7mer-1a	8090	0
ENSORLG00000008248	ola-miR-153a-5p	8090	755	760	755	760	59	6mer	6mer	8090	0
ENSORLG00000008248	ola-miR-153a-5p	8090	897	903	897	903	60	7mer-1a	7mer-1a	8090	0
ENSORLG00000008248	ola-miR-153c-5p	8090	448	455	448	455	61	8mer-1a	8mer-1a	8090	0
ENSORLG00000008248	ola-miR-153c-5p	8090	897	903	897	903	62	7mer-m8	7mer-m8	8090	0
ENSORLG00000008248	ola-miR-153c-5p	8090	976	981	976	981	63	6mer	6mer	8090	0
ENSORLG00000008248	ola-miR-15b-1-3p	8090	1331	1336	1331	1336	64	6mer	6mer	8090	0
ENSORLG00000008248	ola-miR-16a-3p	8090	1374	1379	1374	1379	65	6mer	6mer	8090	0
ENSORLG00000008248	ola-miR-16c-3p	8090	525	530	525	530	66	6mer	6mer	8090	0
ENSORLG00000008248	ola-miR-17a-1-3p	8090	1162	1168	1162	1168	67	7mer-1a	7mer-1a	8090	0
ENSORLG00000008248	ola-miR-17a-1-3p	8090	1402	1408	1402	1408	68	7mer-m8	7mer-m8	8090	0
ENSORLG00000008248	ola-miR-17a-2-3p	8090	1162	1168	1162	1168	69	7mer-1a	7mer-1a	8090	0
ENSORLG00000008248	ola-miR-17a-2-3p	8090	1402	1408	1402	1408	70	7mer-m8	7mer-m8	8090	0
ENSORLG00000008248	ola-miR-17a-5p	8090	1136	1142	1136	1142	71	7mer-m8	7mer-m8	8090	0
ENSORLG00000008248	ola-miR-17a-5p	8090	351	356	351	356	72	6mer	6mer	8090	0
ENSORLG00000008248	ola-miR-181a-5p	8090	925	931	925	931	73	7mer-1a	7mer-1a	8090	0
ENSORLG00000008248	ola-miR-181b-1-5p	8090	925	931	925	931	74	7mer-1a	7mer-1a	8090	0
ENSORLG00000008248	ola-miR-181b-2-5p	8090	925	931	925	931	75	7mer-1a	7mer-1a	8090	0
ENSORLG00000008248	ola-miR-181c-5p	8090	925	931	925	931	76	7mer-1a	7mer-1a	8090	0
ENSORLG00000008248	ola-miR-182a-5p	8090	1211	1216	1211	1216	77	6mer	6mer	8090	0
ENSORLG00000008248	ola-miR-182a-5p	8090	37	42	37	42	78	6mer	6mer	8090	0
ENSORLG00000008248	ola-miR-182a-5p	8090	759	764	759	764	79	6mer	6mer	8090	0
ENSORLG00000008248	ola-miR-182b-5p	8090	1211	1216	1211	1216	80	6mer	6mer	8090	0
ENSORLG00000008248	ola-miR-182b-5p	8090	37	42	37	42	81	6mer	6mer	8090	0
ENSORLG00000008248	ola-miR-182b-5p	8090	759	764	759	764	82	6mer	6mer	8090	0
ENSORLG00000008248	ola-miR-184-5p	8090	1301	1308	1301	1308	83	8mer-1a	8mer-1a	8090	0
ENSORLG00000008248	ola-miR-187-5p	8090	100	106	100	106	84	7mer-m8	7mer-m8	8090	0
ENSORLG00000008248	ola-miR-191-3p	8090	427	434	427	434	85	8mer-1a	8mer-1a	8090	0
ENSORLG00000008248	ola-miR-191-3p	8090	783	788	783	788	86	6mer	6mer	8090	0
ENSORLG00000008248	ola-miR-192-3p	8090	384	390	384	390	87	7mer-m8	7mer-m8	8090	0
ENSORLG00000008248	ola-miR-194a-3p	8090	107	113	107	113	88	7mer-1a	7mer-1a	8090	0
ENSORLG00000008248	ola-miR-194b-3p	8090	107	113	107	113	89	7mer-1a	7mer-1a	8090	0
ENSORLG00000008248	ola-miR-19a-1-3p	8090	1133	1139	1133	1139	90	7mer-m8	7mer-m8	8090	0
ENSORLG00000008248	ola-miR-19a-1-5p	8090	361	367	361	367	91	7mer-1a	7mer-1a	8090	0
ENSORLG00000008248	ola-miR-19a-2-3p	8090	1133	1139	1133	1139	92	7mer-m8	7mer-m8	8090	0
ENSORLG00000008248	ola-miR-19a-2-5p	8090	829	835	829	835	93	7mer-1a	7mer-1a	8090	0
ENSORLG00000008248	ola-miR-19b-1-5p	8090	119	124	119	124	94	6mer	6mer	8090	0
ENSORLG00000008248	ola-miR-19b-2-5p	8090	829	835	829	835	95	7mer-1a	7mer-1a	8090	0
ENSORLG00000008248	ola-miR-19b-3p	8090	1133	1139	1133	1139	96	7mer-m8	7mer-m8	8090	0
ENSORLG00000008248	ola-miR-19c-3p	8090	1133	1139	1133	1139	97	7mer-m8	7mer-m8	8090	0
ENSORLG00000008248	ola-miR-19da-3p	8090	1133	1139	1133	1139	98	7mer-m8	7mer-m8	8090	0
ENSORLG00000008248	ola-miR-19da-5p	8090	127	133	127	133	99	7mer-1a	7mer-1a	8090	0
ENSORLG00000008248	ola-miR-203b-5p	8090	122	128	122	128	100	7mer-1a	7mer-1a	8090	0
ENSORLG00000008248	ola-miR-203b-5p	8090	507	512	507	512	101	6mer	6mer	8090	0
ENSORLG00000008248	ola-miR-205-1a-3p	8090	108	114	108	114	102	7mer-m8	7mer-m8	8090	0
ENSORLG00000008248	ola-miR-205-1a-3p	8090	779	784	779	784	103	6mer	6mer	8090	0
ENSORLG00000008248	ola-miR-205-1b-3p	8090	1384	1390	1384	1390	104	7mer-1a	7mer-1a	8090	0
ENSORLG00000008248	ola-miR-205-1b-3p	8090	230	236	230	236	105	7mer-1a	7mer-1a	8090	0
ENSORLG00000008248	ola-miR-205-1b-3p	8090	282	288	282	288	106	7mer-1a	7mer-1a	8090	0
ENSORLG00000008248	ola-miR-206-1-3p	8090	155	161	155	161	107	7mer-m8	7mer-m8	8090	0
ENSORLG00000008248	ola-miR-20a-1-3p	8090	186	193	186	193	108	8mer-1a	8mer-1a	8090	0
ENSORLG00000008248	ola-miR-20a-1-3p	8090	99	105	99	105	109	7mer-m8	7mer-m8	8090	0
ENSORLG00000008248	ola-miR-20a-2-3p	8090	1162	1168	1162	1168	110	7mer-1a	7mer-1a	8090	0
ENSORLG00000008248	ola-miR-20a-2-3p	8090	1402	1408	1402	1408	111	7mer-m8	7mer-m8	8090	0
ENSORLG00000008248	ola-miR-20a-5p	8090	1136	1142	1136	1142	112	7mer-m8	7mer-m8	8090	0
ENSORLG00000008248	ola-miR-20a-5p	8090	351	356	351	356	113	6mer	6mer	8090	0
ENSORLG00000008248	ola-miR-20b-3p	8090	1403	1409	1403	1409	114	7mer-m8	7mer-m8	8090	0
ENSORLG00000008248	ola-miR-20b-5p	8090	1136	1142	1136	1142	115	7mer-m8	7mer-m8	8090	0
ENSORLG00000008248	ola-miR-20b-5p	8090	351	356	351	356	116	6mer	6mer	8090	0
ENSORLG00000008248	ola-miR-212-3p	8090	292	297	292	297	117	6mer	6mer	8090	0
ENSORLG00000008248	ola-miR-212-3p	8090	867	872	867	872	118	6mer	6mer	8090	0
ENSORLG00000008248	ola-miR-216b-1-3p	8090	901	906	901	906	119	6mer	6mer	8090	0
ENSORLG00000008248	ola-miR-216b-1-3p	8090	97	102	97	102	120	6mer	6mer	8090	0
ENSORLG00000008248	ola-miR-217a-3p	8090	292	297	292	297	121	6mer	6mer	8090	0
ENSORLG00000008248	ola-miR-217a-3p	8090	866	872	866	872	122	7mer-m8	7mer-m8	8090	0
ENSORLG00000008248	ola-miR-217a-5p	8090	1404	1409	1404	1409	123	6mer	6mer	8090	0
ENSORLG00000008248	ola-miR-2184-5p	8090	1054	1061	1054	1061	124	8mer-1a	8mer-1a	8090	0
ENSORLG00000008248	ola-miR-2184-5p	8090	300	307	300	307	125	8mer-1a	8mer-1a	8090	0
ENSORLG00000008248	ola-miR-2184-5p	8090	865	871	865	871	126	7mer-m8	7mer-m8	8090	0
ENSORLG00000008248	ola-miR-2187a-3p	8090	1057	1063	1057	1063	127	7mer-1a	7mer-1a	8090	0
ENSORLG00000008248	ola-miR-2187a-5p	8090	1337	1343	1337	1343	128	7mer-1a	7mer-1a	8090	0
ENSORLG00000008248	ola-miR-2187a-5p	8090	338	344	338	344	129	7mer-1a	7mer-1a	8090	0
ENSORLG00000008248	ola-miR-218a-5p	8090	129	136	129	136	130	8mer-1a	8mer-1a	8090	0
ENSORLG00000008248	ola-miR-218a-5p	8090	542	549	542	549	131	8mer-1a	8mer-1a	8090	0
ENSORLG00000008248	ola-miR-218b-5p	8090	129	136	129	136	132	8mer-1a	8mer-1a	8090	0
ENSORLG00000008248	ola-miR-218b-5p	8090	542	549	542	549	133	8mer-1a	8mer-1a	8090	0
ENSORLG00000008248	ola-miR-219-1-3p	8090	133	140	133	140	134	8mer-1a	8mer-1a	8090	0
ENSORLG00000008248	ola-miR-21b-3p	8090	222	228	222	228	135	7mer-1a	7mer-1a	8090	0
ENSORLG00000008248	ola-miR-21b-3p	8090	295	300	295	300	136	6mer	6mer	8090	0
ENSORLG00000008248	ola-miR-222a-5p	8090	1156	1161	1156	1161	137	6mer	6mer	8090	0
ENSORLG00000008248	ola-miR-222c-5p	8090	1156	1161	1156	1161	138	6mer	6mer	8090	0
ENSORLG00000008248	ola-miR-223-3p	8090	383	389	383	389	139	7mer-1a	7mer-1a	8090	0
ENSORLG00000008248	ola-miR-22a-1-5p	8090	1444	1450	1444	1450	140	7mer-1a	7mer-1a	8090	0
ENSORLG00000008248	ola-miR-22a-2-5p	8090	1444	1450	1444	1450	141	7mer-1a	7mer-1a	8090	0
ENSORLG00000008248	ola-miR-22b-5p	8090	1444	1450	1444	1450	142	7mer-1a	7mer-1a	8090	0
ENSORLG00000008248	ola-miR-24-6-3p	8090	1156	1162	1156	1162	143	7mer-m8	7mer-m8	8090	0
ENSORLG00000008248	ola-miR-24a-2-3p	8090	1156	1162	1156	1162	144	7mer-m8	7mer-m8	8090	0
ENSORLG00000008248	ola-miR-24a-4b-3p	8090	1156	1162	1156	1162	145	7mer-m8	7mer-m8	8090	0
ENSORLG00000008248	ola-miR-26a-1a-3p	8090	804	810	804	810	146	7mer-1a	7mer-1a	8090	0
ENSORLG00000008248	ola-miR-29a-1-5p	8090	1100	1105	1100	1105	147	6mer	6mer	8090	0
ENSORLG00000008248	ola-miR-29b-1a-5p	8090	428	434	428	434	148	7mer-1a	7mer-1a	8090	0
ENSORLG00000008248	ola-miR-29b-1a-5p	8090	783	788	783	788	149	6mer	6mer	8090	0
ENSORLG00000008248	ola-miR-29b-1b-5p	8090	428	434	428	434	150	7mer-1a	7mer-1a	8090	0
ENSORLG00000008248	ola-miR-29b-1b-5p	8090	783	788	783	788	151	6mer	6mer	8090	0
ENSORLG00000008248	ola-miR-29b-2a-5p	8090	121	126	121	126	152	6mer	6mer	8090	0
ENSORLG00000008248	ola-miR-301a-3p	8090	1134	1140	1134	1140	153	7mer-m8	7mer-m8	8090	0
ENSORLG00000008248	ola-miR-301a-5p	8090	79	84	79	84	154	6mer	6mer	8090	0
ENSORLG00000008248	ola-miR-301c-3p	8090	1134	1140	1134	1140	155	7mer-m8	7mer-m8	8090	0
ENSORLG00000008248	ola-miR-301c-5p	8090	79	84	79	84	156	6mer	6mer	8090	0
ENSORLG00000008248	ola-miR-30a-3p	8090	1256	1261	1256	1261	157	6mer	6mer	8090	0
ENSORLG00000008248	ola-miR-30a-5p	8090	297	303	297	303	158	7mer-m8	7mer-m8	8090	0
ENSORLG00000008248	ola-miR-30a-5p	8090	457	464	457	464	159	8mer-1a	8mer-1a	8090	0
ENSORLG00000008248	ola-miR-30a-5p	8090	915	921	915	921	160	7mer-m8	7mer-m8	8090	0
ENSORLG00000008248	ola-miR-30bb-3p	8090	495	501	495	501	161	7mer-1a	7mer-1a	8090	0
ENSORLG00000008248	ola-miR-30bb-5p	8090	297	303	297	303	162	7mer-m8	7mer-m8	8090	0
ENSORLG00000008248	ola-miR-30bb-5p	8090	457	464	457	464	163	8mer-1a	8mer-1a	8090	0
ENSORLG00000008248	ola-miR-30bb-5p	8090	915	921	915	921	164	7mer-m8	7mer-m8	8090	0
ENSORLG00000008248	ola-miR-30c-1-5p	8090	297	303	297	303	165	7mer-m8	7mer-m8	8090	0
ENSORLG00000008248	ola-miR-30c-1-5p	8090	457	464	457	464	166	8mer-1a	8mer-1a	8090	0
ENSORLG00000008248	ola-miR-30c-1-5p	8090	915	921	915	921	167	7mer-m8	7mer-m8	8090	0
ENSORLG00000008248	ola-miR-30c-2-5p	8090	297	303	297	303	168	7mer-m8	7mer-m8	8090	0
ENSORLG00000008248	ola-miR-30c-2-5p	8090	457	464	457	464	169	8mer-1a	8mer-1a	8090	0
ENSORLG00000008248	ola-miR-30c-2-5p	8090	915	921	915	921	170	7mer-m8	7mer-m8	8090	0
ENSORLG00000008248	ola-miR-30e-1-3p	8090	1256	1261	1256	1261	171	6mer	6mer	8090	0
ENSORLG00000008248	ola-miR-30e-2-3p	8090	1256	1261	1256	1261	172	6mer	6mer	8090	0
ENSORLG00000008248	ola-miR-30e-5p	8090	297	303	297	303	173	7mer-m8	7mer-m8	8090	0
ENSORLG00000008248	ola-miR-30e-5p	8090	457	464	457	464	174	8mer-1a	8mer-1a	8090	0
ENSORLG00000008248	ola-miR-30e-5p	8090	915	921	915	921	175	7mer-m8	7mer-m8	8090	0
ENSORLG00000008248	ola-miR-31a-5p	8090	374	381	374	381	176	8mer-1a	8mer-1a	8090	0
ENSORLG00000008248	ola-miR-338-1a-5p	8090	1375	1381	1375	1381	177	7mer-m8	7mer-m8	8090	0
ENSORLG00000008248	ola-miR-338-1b-5p	8090	220	226	220	226	178	7mer-m8	7mer-m8	8090	0
ENSORLG00000008248	ola-miR-338-1b-5p	8090	294	299	294	299	179	6mer	6mer	8090	0
ENSORLG00000008248	ola-miR-338-1b-5p	8090	869	874	869	874	180	6mer	6mer	8090	0
ENSORLG00000008248	ola-miR-338-2-5p	8090	220	226	220	226	181	7mer-m8	7mer-m8	8090	0
ENSORLG00000008248	ola-miR-338-2-5p	8090	294	299	294	299	182	6mer	6mer	8090	0
ENSORLG00000008248	ola-miR-338-2-5p	8090	869	874	869	874	183	6mer	6mer	8090	0
ENSORLG00000008248	ola-miR-375a-3p	8090	1322	1327	1322	1327	184	6mer	6mer	8090	0
ENSORLG00000008248	ola-miR-375a-3p	8090	1446	1452	1446	1452	185	7mer-1a	7mer-1a	8090	0
ENSORLG00000008248	ola-miR-425-5p	8090	1217	1223	1217	1223	186	7mer-m8	7mer-m8	8090	0
ENSORLG00000008248	ola-miR-425-5p	8090	1243	1248	1243	1248	187	6mer	6mer	8090	0
ENSORLG00000008248	ola-miR-430a-1-3p	8090	1136	1141	1136	1141	188	6mer	6mer	8090	0
ENSORLG00000008248	ola-miR-430a-2/3-3p	8090	350	355	350	355	189	6mer	6mer	8090	0
ENSORLG00000008248	ola-miR-430b-1-3p	8090	1136	1141	1136	1141	190	6mer	6mer	8090	0
ENSORLG00000008248	ola-miR-430b-2-3p	8090	350	355	350	355	191	6mer	6mer	8090	0
ENSORLG00000008248	ola-miR-430d-2-11-3p	8090	350	355	350	355	192	6mer	6mer	8090	0
ENSORLG00000008248	ola-miR-430d-2-17-3p	8090	1136	1141	1136	1141	193	6mer	6mer	8090	0
ENSORLG00000008248	ola-miR-430d-2-3p	8090	1136	1141	1136	1141	194	6mer	6mer	8090	0
ENSORLG00000008248	ola-miR-454b-3p	8090	1134	1140	1134	1140	195	7mer-m8	7mer-m8	8090	0
ENSORLG00000008248	ola-miR-459-5p	8090	1054	1059	1054	1059	196	6mer	6mer	8090	0
ENSORLG00000008248	ola-miR-459-5p	8090	300	305	300	305	197	6mer	6mer	8090	0
ENSORLG00000008248	ola-miR-459-5p	8090	865	870	865	870	198	6mer	6mer	8090	0
ENSORLG00000008248	ola-miR-459-5p	8090	918	923	918	923	199	6mer	6mer	8090	0
ENSORLG00000008248	ola-miR-499a-3p	8090	1235	1241	1235	1241	200	7mer-m8	7mer-m8	8090	0
ENSORLG00000008248	ola-miR-499a-3p	8090	218	223	218	223	201	6mer	6mer	8090	0
ENSORLG00000008248	ola-miR-499a-5p	8090	620	626	620	626	202	7mer-1a	7mer-1a	8090	0
ENSORLG00000008248	ola-miR-7132a-3p	8090	1459	1465	1459	1465	203	7mer-1a	7mer-1a	8090	0
ENSORLG00000008248	ola-miR-7132a-5p	8090	1213	1218	1213	1218	204	6mer	6mer	8090	0
ENSORLG00000008248	ola-miR-7132b-5p	8090	1213	1218	1213	1218	205	6mer	6mer	8090	0
ENSORLG00000008248	ola-miR-7133-1-3p	8090	391	396	391	396	206	6mer	6mer	8090	0
ENSORLG00000008248	ola-miR-7133-1-3p	8090	737	744	737	744	207	8mer-1a	8mer-1a	8090	0
ENSORLG00000008248	ola-miR-7133-2-3p	8090	391	396	391	396	208	6mer	6mer	8090	0
ENSORLG00000008248	ola-miR-7133-2-3p	8090	737	744	737	744	209	8mer-1a	8mer-1a	8090	0
ENSORLG00000008248	ola-miR-7133-5p	8090	762	767	762	767	210	6mer	6mer	8090	0
ENSORLG00000008248	ola-miR-722b-3p	8090	395	402	395	402	211	8mer-1a	8mer-1a	8090	0
ENSORLG00000008248	ola-miR-722b-5p	8090	1370	1375	1370	1375	212	6mer	6mer	8090	0
ENSORLG00000008248	ola-miR-722b-5p	8090	1439	1445	1439	1445	213	7mer-m8	7mer-m8	8090	0
ENSORLG00000008248	ola-miR-722b-5p	8090	735	741	735	741	214	7mer-1a	7mer-1a	8090	0
ENSORLG00000008248	ola-miR-723b-5p	8090	392	399	392	399	215	8mer-1a	8mer-1a	8090	0
ENSORLG00000008248	ola-miR-726-3p	8090	227	233	227	233	216	7mer-1a	7mer-1a	8090	0
ENSORLG00000008248	ola-miR-727a-3p	8090	496	501	496	501	217	6mer	6mer	8090	0
ENSORLG00000008248	ola-miR-727b-3p	8090	496	501	496	501	218	6mer	6mer	8090	0
ENSORLG00000008248	ola-miR-734-3p	8090	1177	1182	1177	1182	219	6mer	6mer	8090	0
ENSORLG00000008248	ola-miR-737-5p	8090	313	318	313	318	220	6mer	6mer	8090	0
ENSORLG00000008248	ola-miR-737-5p	8090	538	543	538	543	221	6mer	6mer	8090	0
ENSORLG00000008248	ola-miR-737-5p	8090	642	648	642	648	222	7mer-1a	7mer-1a	8090	1
ENSORLG00000008248	ola-miR-737-5p	8090	643	648	643	648	223	6mer	6mer	8090	1
ENSORLG00000008248	ola-miR-7552a-5p	8090	1036	1041	1036	1041	224	6mer	6mer	8090	0
ENSORLG00000008248	ola-miR-7552a-5p	8090	685	692	685	692	225	8mer-1a	8mer-1a	8090	0
ENSORLG00000008248	ola-miR-7552b-5p	8090	1036	1041	1036	1041	226	6mer	6mer	8090	0
ENSORLG00000008248	ola-miR-7552b-5p	8090	685	692	685	692	227	8mer-1a	8mer-1a	8090	0
ENSORLG00000008248	ola-miR-7a-1-3p	8090	570	575	570	575	228	6mer	6mer	8090	0
ENSORLG00000008248	ola-miR-7a-1-3p	8090	913	918	913	918	229	6mer	6mer	8090	0
ENSORLG00000008248	ola-miR-7a-3-3p	8090	570	575	570	575	230	6mer	6mer	8090	0
ENSORLG00000008248	ola-miR-7a-3-3p	8090	913	918	913	918	231	6mer	6mer	8090	0
ENSORLG00000008248	ola-miR-7a-4-3p	8090	570	575	570	575	232	6mer	6mer	8090	0
ENSORLG00000008248	ola-miR-7a-4-3p	8090	913	918	913	918	233	6mer	6mer	8090	0
ENSORLG00000008248	ola-miR-7bb-3p	8090	1129	1134	1129	1134	234	6mer	6mer	8090	0
ENSORLG00000008248	ola-miR-7bb-3p	8090	1279	1284	1279	1284	235	6mer	6mer	8090	0
ENSORLG00000008248	ola-miR-8159-5p	8090	1054	1059	1054	1059	236	6mer	6mer	8090	0
ENSORLG00000008248	ola-miR-8159-5p	8090	300	305	300	305	237	6mer	6mer	8090	0
ENSORLG00000008248	ola-miR-8159-5p	8090	865	870	865	870	238	6mer	6mer	8090	0
ENSORLG00000008248	ola-miR-8159-5p	8090	918	923	918	923	239	6mer	6mer	8090	0
ENSORLG00000008248	ola-miR-93a-3p	8090	100	105	100	105	240	6mer	6mer	8090	0
ENSORLG00000008248	ola-miR-93a-3p	8090	187	193	187	193	241	7mer-1a	7mer-1a	8090	0
ENSORLG00000008248	ola-miR-93a-5p	8090	1136	1142	1136	1142	242	7mer-m8	7mer-m8	8090	0
ENSORLG00000008248	ola-miR-93a-5p	8090	351	356	351	356	243	6mer	6mer	8090	0
ENSORLG00000008248	ola-miR-96-5p	8090	1211	1216	1211	1216	244	6mer	6mer	8090	0
ENSORLG00000008248	ola-miR-96-5p	8090	36	42	36	42	245	7mer-m8	7mer-m8	8090	0
ENSORLG00000008248	ola-miR-96-5p	8090	759	764	759	764	246	6mer	6mer	8090	0
ENSORLG00000008248	ola-miR-96a-3p	8090	337	343	337	343	247	7mer-1a	7mer-1a	8090	0
ENSORLG00000008248	ola-miR-96b-3p	8090	900	905	900	905	248	6mer	6mer	8090	0
ENSORLG00000008248	ola-miR-96b-3p	8090	96	101	96	101	249	6mer	6mer	8090	0
ENSORLG00000008248	ola-miR-ENSGACG00000022167-5p	8090	514	519	514	519	250	6mer	6mer	8090	0
ENSORLG00000016617	ola-miR-10551-3p	8090	608	614	608	614	1	7mer-m8	7mer-m8	8090	0
ENSORLG00000016617	ola-miR-10651-3p	8090	465	471	465	471	2	7mer-1a	7mer-1a	8090	0
ENSORLG00000016617	ola-miR-10b-1-3p	8090	462	467	462	467	3	6mer	6mer	8090	0
ENSORLG00000016617	ola-miR-10b-2a-3p	8090	601	606	601	606	4	6mer	6mer	8090	0
ENSORLG00000016617	ola-miR-10c-3p	8090	630	636	630	636	5	7mer-1a	7mer-1a	8090	0
ENSORLG00000016617	ola-miR-122-5p	8090	470	476	470	476	6	7mer-1a	7mer-1a	8090	0
ENSORLG00000016617	ola-miR-128-3p	8090	393	398	393	398	7	6mer	6mer	8090	0
ENSORLG00000016617	ola-miR-129-1a-3p	8090	108	113	108	113	8	6mer	6mer	8090	0
ENSORLG00000016617	ola-miR-129-1b/2-3p	8090	108	113	108	113	9	6mer	6mer	8090	0
ENSORLG00000016617	ola-miR-129-5p	8090	640	646	640	646	10	7mer-m8	7mer-m8	8090	0
ENSORLG00000016617	ola-miR-1306-5p	8090	446	451	446	451	11	6mer	6mer	8090	0
ENSORLG00000016617	ola-miR-130b-3p	8090	409	414	409	414	12	6mer	6mer	8090	0
ENSORLG00000016617	ola-miR-130c-1-3p	8090	409	414	409	414	13	6mer	6mer	8090	0
ENSORLG00000016617	ola-miR-130c-2-3p	8090	409	414	409	414	14	6mer	6mer	8090	0
ENSORLG00000016617	ola-miR-143-3p	8090	694	700	694	700	15	7mer-1a	7mer-1a	8090	0
ENSORLG00000016617	ola-miR-146a-3p	8090	497	502	497	502	16	6mer	6mer	8090	0
ENSORLG00000016617	ola-miR-15b-1-3p	8090	611	616	611	616	17	6mer	6mer	8090	0
ENSORLG00000016617	ola-miR-16a-3p	8090	372	378	372	378	18	7mer-1a	7mer-1a	8090	0
ENSORLG00000016617	ola-miR-1788-5p	8090	623	628	623	628	19	6mer	6mer	8090	0
ENSORLG00000016617	ola-miR-183-5p	8090	578	584	578	584	20	7mer-m8	7mer-m8	8090	0
ENSORLG00000016617	ola-miR-18a-5p	8090	248	253	248	253	21	6mer	6mer	8090	0
ENSORLG00000016617	ola-miR-18c-5p	8090	248	253	248	253	22	6mer	6mer	8090	0
ENSORLG00000016617	ola-miR-190b-3p	8090	68	73	68	73	23	6mer	6mer	8090	0
ENSORLG00000016617	ola-miR-19b-1-5p	8090	48	54	48	54	24	7mer-1a	7mer-1a	8090	0
ENSORLG00000016617	ola-miR-200a-5p	8090	556	561	556	561	25	6mer	6mer	8090	0
ENSORLG00000016617	ola-miR-200b-5p	8090	556	561	556	561	26	6mer	6mer	8090	0
ENSORLG00000016617	ola-miR-203b-3p	8090	299	304	299	304	27	6mer	6mer	8090	0
ENSORLG00000016617	ola-miR-203b-3p	8090	325	331	325	331	28	7mer-m8	7mer-m8	8090	0
ENSORLG00000016617	ola-miR-203b-5p	8090	349	354	349	354	29	6mer	6mer	8090	0
ENSORLG00000016617	ola-miR-206-1-5p	8090	39	44	39	44	30	6mer	6mer	8090	0
ENSORLG00000016617	ola-miR-20a-1-3p	8090	306	312	306	312	31	7mer-1a	7mer-1a	8090	0
ENSORLG00000016617	ola-miR-214-3p	8090	606	611	606	611	32	6mer	6mer	8090	0
ENSORLG00000016617	ola-miR-2184-3p	8090	41	47	41	47	33	7mer-1a	7mer-1a	8090	0
ENSORLG00000016617	ola-miR-2184-3p	8090	679	685	679	685	34	7mer-1a	7mer-1a	8090	0
ENSORLG00000016617	ola-miR-218a-5p	8090	426	431	426	431	35	6mer	6mer	8090	0
ENSORLG00000016617	ola-miR-218a-5p	8090	709	715	709	715	36	7mer-m8	7mer-m8	8090	0
ENSORLG00000016617	ola-miR-218b-5p	8090	426	431	426	431	37	6mer	6mer	8090	0
ENSORLG00000016617	ola-miR-218b-5p	8090	709	715	709	715	38	7mer-m8	7mer-m8	8090	0
ENSORLG00000016617	ola-miR-219-5p	8090	666	672	666	672	39	7mer-m8	7mer-m8	8090	0
ENSORLG00000016617	ola-miR-223-5p	8090	94	100	94	100	40	7mer-1a	7mer-1a	8090	0
ENSORLG00000016617	ola-miR-23a-3p	8090	42	47	42	47	41	6mer	6mer	8090	0
ENSORLG00000016617	ola-miR-23a-3p	8090	680	686	680	686	42	7mer-1a	7mer-1a	8090	0
ENSORLG00000016617	ola-miR-23b-2-3p	8090	42	47	42	47	43	6mer	6mer	8090	0
ENSORLG00000016617	ola-miR-23b-2-3p	8090	680	686	680	686	44	7mer-1a	7mer-1a	8090	0
ENSORLG00000016617	ola-miR-24-6-3p	8090	243	249	243	249	45	7mer-1a	7mer-1a	8090	0
ENSORLG00000016617	ola-miR-24a-2-3p	8090	243	249	243	249	46	7mer-1a	7mer-1a	8090	0
ENSORLG00000016617	ola-miR-24a-2-5p	8090	317	324	317	324	47	8mer-1a	8mer-1a	8090	0
ENSORLG00000016617	ola-miR-24a-4b-3p	8090	243	249	243	249	48	7mer-1a	7mer-1a	8090	0
ENSORLG00000016617	ola-miR-24a-4b-5p	8090	435	440	435	440	49	6mer	6mer	8090	0
ENSORLG00000016617	ola-miR-26a-1a-5p	8090	648	654	648	654	50	7mer-m8	7mer-m8	8090	0
ENSORLG00000016617	ola-miR-26a-1b-5p	8090	648	654	648	654	51	7mer-m8	7mer-m8	8090	0
ENSORLG00000016617	ola-miR-26a-2/3-ba-5p	8090	648	654	648	654	52	7mer-m8	7mer-m8	8090	0
ENSORLG00000016617	ola-miR-27a-3p	8090	608	613	608	613	53	6mer	6mer	8090	0
ENSORLG00000016617	ola-miR-27b-3p	8090	608	613	608	613	54	6mer	6mer	8090	0
ENSORLG00000016617	ola-miR-27c-3p	8090	608	613	608	613	55	6mer	6mer	8090	0
ENSORLG00000016617	ola-miR-27d-3p	8090	608	613	608	613	56	6mer	6mer	8090	0
ENSORLG00000016617	ola-miR-27e-3p	8090	608	613	608	613	57	6mer	6mer	8090	0
ENSORLG00000016617	ola-miR-29b-2a-5p	8090	348	353	348	353	58	6mer	6mer	8090	0
ENSORLG00000016617	ola-miR-301a-3p	8090	409	414	409	414	59	6mer	6mer	8090	0
ENSORLG00000016617	ola-miR-301c-3p	8090	409	414	409	414	60	6mer	6mer	8090	0
ENSORLG00000016617	ola-miR-30bb-3p	8090	358	363	358	363	61	6mer	6mer	8090	0
ENSORLG00000016617	ola-miR-33-5p	8090	147	152	147	152	62	6mer	6mer	8090	0
ENSORLG00000016617	ola-miR-33-5p	8090	675	680	675	680	63	6mer	6mer	8090	0
ENSORLG00000016617	ola-miR-33ba-3p	8090	97	102	97	102	64	6mer	6mer	8090	0
ENSORLG00000016617	ola-miR-365-2b-3p	8090	437	442	437	442	65	6mer	6mer	8090	0
ENSORLG00000016617	ola-miR-425-5p	8090	542	547	542	547	66	6mer	6mer	8090	0
ENSORLG00000016617	ola-miR-430-d-2-5p	8090	445	450	445	450	67	6mer	6mer	8090	0
ENSORLG00000016617	ola-miR-454b-3p	8090	409	414	409	414	68	6mer	6mer	8090	0
ENSORLG00000016617	ola-miR-454b-5p	8090	137	142	137	142	69	6mer	6mer	8090	0
ENSORLG00000016617	ola-miR-455-5p	8090	321	327	321	327	70	7mer-m8	7mer-m8	8090	0
ENSORLG00000016617	ola-miR-455-5p	8090	427	432	427	432	71	6mer	6mer	8090	0
ENSORLG00000016617	ola-miR-459-3p	8090	211	216	211	216	72	6mer	6mer	8090	0
ENSORLG00000016617	ola-miR-7-5p	8090	210	215	210	215	73	6mer	6mer	8090	0
ENSORLG00000016617	ola-miR-722b-5p	8090	511	517	511	517	74	7mer-1a	7mer-1a	8090	0
ENSORLG00000016617	ola-miR-722b-5p	8090	615	621	615	621	75	7mer-1a	7mer-1a	8090	0
ENSORLG00000016617	ola-miR-726-3p	8090	240	245	240	245	76	6mer	6mer	8090	0
ENSORLG00000016617	ola-miR-728b-5p	8090	97	102	97	102	77	6mer	6mer	8090	0
ENSORLG00000016617	ola-miR-734-3p	8090	150	155	150	155	78	6mer	6mer	8090	0
ENSORLG00000016617	ola-miR-734-3p	8090	438	443	438	443	79	6mer	6mer	8090	0
ENSORLG00000016617	ola-miR-734-3p	8090	65	72	65	72	80	8mer-1a	8mer-1a	8090	0
ENSORLG00000016617	ola-miR-737-5p	8090	312	317	312	317	81	6mer	6mer	8090	0
ENSORLG00000016617	ola-miR-7a-1-3p	8090	505	510	505	510	82	6mer	6mer	8090	0
ENSORLG00000016617	ola-miR-7a-3-3p	8090	505	510	505	510	83	6mer	6mer	8090	0
ENSORLG00000016617	ola-miR-7a-4-3p	8090	505	510	505	510	84	6mer	6mer	8090	0
ENSORLG00000016617	ola-miR-92a-1-5p	8090	354	359	354	359	85	6mer	6mer	8090	0
ENSORLG00000016617	ola-miR-93a-3p	8090	305	312	305	312	86	8mer-1a	8mer-1a	8090	0
ENSORLG00000016617	ola-miR-ENSGACG00000022167-5p	8090	493	500	493	500	87	8mer-1a	8mer-1a	8090	0
ENSORLG00000011182	ola-miR-101a-5p	8090	128	133	128	133	1	6mer	6mer	8090	0
ENSORLG00000011182	ola-miR-101b-5p	8090	128	133	128	133	2	6mer	6mer	8090	0
ENSORLG00000011182	ola-miR-10585-5p	8090	584	589	584	589	3	6mer	6mer	8090	1
ENSORLG00000011182	ola-miR-10651-5p	8090	827	833	827	833	4	7mer-1a	7mer-1a	8090	1
ENSORLG00000011182	ola-miR-10965-3p	8090	22	27	22	27	5	6mer	6mer	8090	0
ENSORLG00000011182	ola-miR-10c-3p	8090	246	252	246	252	6	7mer-1a	7mer-1a	8090	0
ENSORLG00000011182	ola-miR-128-3p	8090	800	806	800	806	7	7mer-m8	7mer-m8	8090	1
ENSORLG00000011182	ola-miR-129-5p	8090	29	35	29	35	8	7mer-m8	7mer-m8	8090	0
ENSORLG00000011182	ola-miR-130b-5p	8090	210	215	210	215	9	6mer	6mer	8090	0
ENSORLG00000011182	ola-miR-130c-1-5p	8090	157	163	157	163	10	7mer-m8	7mer-m8	8090	0
ENSORLG00000011182	ola-miR-130c-2-5p	8090	157	163	157	163	11	7mer-m8	7mer-m8	8090	0
ENSORLG00000011182	ola-miR-135a-1-5p	8090	659	664	659	664	12	6mer	6mer	8090	1
ENSORLG00000011182	ola-miR-135a-2-5p	8090	659	664	659	664	13	6mer	6mer	8090	1
ENSORLG00000011182	ola-miR-135b-5p	8090	659	664	659	664	14	6mer	6mer	8090	1
ENSORLG00000011182	ola-miR-135c-5p	8090	659	664	659	664	15	6mer	6mer	8090	1
ENSORLG00000011182	ola-miR-1388-5p	8090	93	99	93	99	16	7mer-1a	7mer-1a	8090	0
ENSORLG00000011182	ola-miR-140-5p	8090	797	803	797	803	17	7mer-m8	7mer-m8	8090	1
ENSORLG00000011182	ola-miR-150-3p	8090	19	25	19	25	18	7mer-m8	7mer-m8	8090	0
ENSORLG00000011182	ola-miR-150-5p	8090	735	740	735	740	19	6mer	6mer	8090	1
ENSORLG00000011182	ola-miR-153c-5p	8090	242	248	242	248	20	7mer-1a	7mer-1a	8090	0
ENSORLG00000011182	ola-miR-15a-2-5p	8090	574	579	574	579	21	6mer	6mer	8090	1
ENSORLG00000011182	ola-miR-15b-1-5p	8090	574	579	574	579	22	6mer	6mer	8090	1
ENSORLG00000011182	ola-miR-15c-5p	8090	574	579	574	579	23	6mer	6mer	8090	1
ENSORLG00000011182	ola-miR-16a-5p	8090	574	579	574	579	24	6mer	6mer	8090	1
ENSORLG00000011182	ola-miR-16c-5p	8090	574	579	574	579	25	6mer	6mer	8090	1
ENSORLG00000011182	ola-miR-187-5p	8090	813	818	813	818	26	6mer	6mer	8090	1
ENSORLG00000011182	ola-miR-190a-3p	8090	457	462	457	462	27	6mer	6mer	8090	1
ENSORLG00000011182	ola-miR-190b-3p	8090	692	698	692	698	28	7mer-1a	7mer-1a	8090	1
ENSORLG00000011182	ola-miR-191-3p	8090	142	149	142	149	29	8mer-1a	8mer-1a	8090	0
ENSORLG00000011182	ola-miR-192-3p	8090	311	316	311	316	30	6mer	6mer	8090	0
ENSORLG00000011182	ola-miR-193a-2-3p	8090	633	638	633	638	31	6mer	6mer	8090	1
ENSORLG00000011182	ola-miR-194a-3p	8090	799	804	799	804	32	6mer	6mer	8090	1
ENSORLG00000011182	ola-miR-194b-3p	8090	799	804	799	804	33	6mer	6mer	8090	1
ENSORLG00000011182	ola-miR-19a-1-3p	8090	169	175	169	175	34	7mer-1a	7mer-1a	8090	0
ENSORLG00000011182	ola-miR-19a-2-3p	8090	169	175	169	175	35	7mer-1a	7mer-1a	8090	0
ENSORLG00000011182	ola-miR-19a-2-5p	8090	760	765	760	765	36	6mer	6mer	8090	1
ENSORLG00000011182	ola-miR-19b-2-5p	8090	760	765	760	765	37	6mer	6mer	8090	1
ENSORLG00000011182	ola-miR-19b-3p	8090	169	175	169	175	38	7mer-1a	7mer-1a	8090	0
ENSORLG00000011182	ola-miR-19c-3p	8090	169	175	169	175	39	7mer-1a	7mer-1a	8090	0
ENSORLG00000011182	ola-miR-19c-5p	8090	667	673	667	673	40	7mer-1a	7mer-1a	8090	1
ENSORLG00000011182	ola-miR-19c-5p	8090	760	767	760	767	41	8mer-1a	8mer-1a	8090	1
ENSORLG00000011182	ola-miR-19da-3p	8090	169	175	169	175	42	7mer-1a	7mer-1a	8090	0
ENSORLG00000011182	ola-miR-203b-3p	8090	330	337	330	337	43	8mer-1a	8mer-1a	8090	0
ENSORLG00000011182	ola-miR-203b-5p	8090	34	40	34	40	44	7mer-1a	7mer-1a	8090	0
ENSORLG00000011182	ola-miR-203b-5p	8090	797	802	797	802	45	6mer	6mer	8090	1
ENSORLG00000011182	ola-miR-206-1-5p	8090	717	723	717	723	46	7mer-m8	7mer-m8	8090	1
ENSORLG00000011182	ola-miR-216a-2-3p	8090	53	59	53	59	47	7mer-m8	7mer-m8	8090	0
ENSORLG00000011182	ola-miR-2187a-5p	8090	293	299	293	299	48	7mer-1a	7mer-1a	8090	0
ENSORLG00000011182	ola-miR-2188-3p	8090	655	660	655	660	49	6mer	6mer	8090	1
ENSORLG00000011182	ola-miR-23a-2-5p	8090	422	428	422	428	50	7mer-1a	7mer-1a	8090	1
ENSORLG00000011182	ola-miR-26a-1a-3p	8090	203	210	203	210	51	8mer-1a	8mer-1a	8090	0
ENSORLG00000011182	ola-miR-26a-1a-3p	8090	358	364	358	364	52	7mer-m8	7mer-m8	8090	0
ENSORLG00000011182	ola-miR-26a-1a-3p	8090	411	416	411	416	53	6mer	6mer	8090	1
ENSORLG00000011182	ola-miR-29a-3a-5p	8090	48	53	48	53	54	6mer	6mer	8090	0
ENSORLG00000011182	ola-miR-29a-3p	8090	79	84	79	84	55	6mer	6mer	8090	0
ENSORLG00000011182	ola-miR-29b-1a-3p	8090	79	84	79	84	56	6mer	6mer	8090	0
ENSORLG00000011182	ola-miR-29b-1a-5p	8090	143	149	143	149	57	7mer-1a	7mer-1a	8090	0
ENSORLG00000011182	ola-miR-29b-1b-3p	8090	79	84	79	84	58	6mer	6mer	8090	0
ENSORLG00000011182	ola-miR-29b-1b-5p	8090	143	149	143	149	59	7mer-1a	7mer-1a	8090	0
ENSORLG00000011182	ola-miR-29b-2a-5p	8090	33	38	33	38	60	6mer	6mer	8090	0
ENSORLG00000011182	ola-miR-29b-2b-3p	8090	79	84	79	84	61	6mer	6mer	8090	0
ENSORLG00000011182	ola-miR-29b-2b-5p	8090	253	258	253	258	62	6mer	6mer	8090	0
ENSORLG00000011182	ola-miR-301a-5p	8090	744	750	744	750	63	7mer-m8	7mer-m8	8090	1
ENSORLG00000011182	ola-miR-301c-5p	8090	744	750	744	750	64	7mer-m8	7mer-m8	8090	1
ENSORLG00000011182	ola-miR-31a-5p	8090	134	139	134	139	65	6mer	6mer	8090	0
ENSORLG00000011182	ola-miR-338-3p	8090	576	582	576	582	66	7mer-1a	7mer-1a	8090	1
ENSORLG00000011182	ola-miR-33ba-3p	8090	328	333	328	333	67	6mer	6mer	8090	0
ENSORLG00000011182	ola-miR-365-2b-5p	8090	749	754	749	754	68	6mer	6mer	8090	1
ENSORLG00000011182	ola-miR-430a-2/3-3p	8090	679	685	679	685	69	7mer-1a	7mer-1a	8090	1
ENSORLG00000011182	ola-miR-430a-4-3p	8090	680	685	680	685	70	6mer	6mer	8090	1
ENSORLG00000011182	ola-miR-430b-2-3p	8090	679	685	679	685	71	7mer-1a	7mer-1a	8090	1
ENSORLG00000011182	ola-miR-430c-3p	8090	680	685	680	685	72	6mer	6mer	8090	1
ENSORLG00000011182	ola-miR-430d-2-11-3p	8090	679	685	679	685	73	7mer-1a	7mer-1a	8090	1
ENSORLG00000011182	ola-miR-455-5p	8090	171	176	171	176	74	6mer	6mer	8090	0
ENSORLG00000011182	ola-miR-456-3p	8090	21	27	21	27	75	7mer-m8	7mer-m8	8090	0
ENSORLG00000011182	ola-miR-457a-5p	8090	574	579	574	579	76	6mer	6mer	8090	1
ENSORLG00000011182	ola-miR-460-3p	8090	53	59	53	59	77	7mer-m8	7mer-m8	8090	0
ENSORLG00000011182	ola-miR-7133-1-3p	8090	666	671	666	671	78	6mer	6mer	8090	1
ENSORLG00000011182	ola-miR-7133-2-3p	8090	666	671	666	671	79	6mer	6mer	8090	1
ENSORLG00000011182	ola-miR-722b-3p	8090	664	669	664	669	80	6mer	6mer	8090	1
ENSORLG00000011182	ola-miR-722b-5p	8090	332	337	332	337	81	6mer	6mer	8090	0
ENSORLG00000011182	ola-miR-723b-5p	8090	129	134	129	134	82	6mer	6mer	8090	0
ENSORLG00000011182	ola-miR-725-5p	8090	20	25	20	25	83	6mer	6mer	8090	0
ENSORLG00000011182	ola-miR-726-5p	8090	422	428	422	428	84	7mer-1a	7mer-1a	8090	1
ENSORLG00000011182	ola-miR-728a-3p	8090	473	478	473	478	85	6mer	6mer	8090	1
ENSORLG00000011182	ola-miR-728b-3p	8090	473	478	473	478	86	6mer	6mer	8090	1
ENSORLG00000011182	ola-miR-728b-5p	8090	327	333	327	333	87	7mer-m8	7mer-m8	8090	0
ENSORLG00000011182	ola-miR-729-5p	8090	657	663	657	663	88	7mer-1a	7mer-1a	8090	1
ENSORLG00000011182	ola-miR-730-3p	8090	53	59	53	59	89	7mer-m8	7mer-m8	8090	0
ENSORLG00000011182	ola-miR-736-1-5p	8090	354	359	354	359	90	6mer	6mer	8090	0
ENSORLG00000011182	ola-miR-737-5p	8090	871	877	871	877	91	7mer-1a	7mer-1a	8090	1
ENSORLG00000011182	ola-miR-737-5p	8090	872	877	872	877	92	6mer	6mer	8090	1
ENSORLG00000011182	ola-miR-7a-1-3p	8090	68	74	68	74	93	7mer-1a	7mer-1a	8090	0
ENSORLG00000011182	ola-miR-7a-3-3p	8090	68	74	68	74	94	7mer-1a	7mer-1a	8090	0
ENSORLG00000011182	ola-miR-7a-4-3p	8090	68	74	68	74	95	7mer-1a	7mer-1a	8090	0
ENSORLG00000028405	ola-let-7a-4-3p	8090	146	151	146	151	1	6mer	6mer	8090	0
ENSORLG00000028405	ola-let-7c-3p	8090	145	151	145	151	2	7mer-m8	7mer-m8	8090	0
ENSORLG00000028405	ola-let-7j-3p	8090	145	151	145	151	3	7mer-m8	7mer-m8	8090	0
ENSORLG00000028405	ola-miR-1-1-5p	8090	20	27	20	27	4	8mer-1a	8mer-1a	8090	0
ENSORLG00000028405	ola-miR-10551-3p	8090	37	42	37	42	5	6mer	6mer	8090	0
ENSORLG00000028405	ola-miR-10651-5p	8090	93	98	93	98	6	6mer	6mer	8090	0
ENSORLG00000028405	ola-miR-129-5p	8090	105	110	105	110	7	6mer	6mer	8090	0
ENSORLG00000028405	ola-miR-140-3p	8090	42	47	42	47	8	6mer	6mer	8090	0
ENSORLG00000028405	ola-miR-16a-3p	8090	85	91	85	91	9	7mer-1a	7mer-1a	8090	0
ENSORLG00000028405	ola-miR-190a-3p	8090	135	141	135	141	10	7mer-1a	7mer-1a	8090	0
ENSORLG00000028405	ola-miR-192-5p	8090	69	74	69	74	11	6mer	6mer	8090	0
ENSORLG00000028405	ola-miR-19c-5p	8090	175	180	175	180	12	6mer	6mer	8090	0
ENSORLG00000028405	ola-miR-19da-5p	8090	117	123	117	123	13	7mer-1a	7mer-1a	8090	0
ENSORLG00000028405	ola-miR-203b-5p	8090	128	134	128	134	14	7mer-1a	7mer-1a	8090	0
ENSORLG00000028405	ola-miR-20b-3p	8090	208	213	208	213	15	6mer	6mer	8090	0
ENSORLG00000028405	ola-miR-217a-5p	8090	207	213	207	213	16	7mer-m8	7mer-m8	8090	0
ENSORLG00000028405	ola-miR-2187a-5p	8090	219	224	219	224	17	6mer	6mer	8090	0
ENSORLG00000028405	ola-miR-29b-2a-5p	8090	127	132	127	132	18	6mer	6mer	8090	0
ENSORLG00000028405	ola-miR-33-5p	8090	205	211	205	211	19	7mer-m8	7mer-m8	8090	0
ENSORLG00000028405	ola-miR-375a-3p	8090	102	108	102	108	20	7mer-1a	7mer-1a	8090	0
ENSORLG00000028405	ola-miR-460-5p	8090	206	212	206	212	21	7mer-m8	7mer-m8	8090	0
ENSORLG00000028405	ola-miR-499a-3p	8090	38	44	38	44	22	7mer-m8	7mer-m8	8090	0
ENSORLG00000028405	ola-miR-7133-1-3p	8090	173	179	173	179	23	7mer-m8	7mer-m8	8090	0
ENSORLG00000028405	ola-miR-7133-2-3p	8090	173	179	173	179	24	7mer-m8	7mer-m8	8090	0
ENSORLG00000028405	ola-miR-96a-3p	8090	218	224	218	224	25	7mer-1a	7mer-1a	8090	0
ENSORLG00000029581	ola-let-7a-3-3p	8090	557	562	557	562	1	6mer	6mer	8090	0
ENSORLG00000029581	ola-let-7a-3-3p	8090	780	785	780	785	2	6mer	6mer	8090	1
ENSORLG00000029581	ola-let-7a-4-3p	8090	1405	1411	1405	1411	3	7mer-m8	7mer-m8	8090	1
ENSORLG00000029581	ola-let-7a-5-3p	8090	557	562	557	562	4	6mer	6mer	8090	0
ENSORLG00000029581	ola-let-7a-5-3p	8090	780	785	780	785	5	6mer	6mer	8090	1
ENSORLG00000029581	ola-let-7a-6-3p	8090	557	562	557	562	6	6mer	6mer	8090	0
ENSORLG00000029581	ola-let-7a-6-3p	8090	780	785	780	785	7	6mer	6mer	8090	1
ENSORLG00000029581	ola-let-7b-3p	8090	557	562	557	562	8	6mer	6mer	8090	0
ENSORLG00000029581	ola-let-7b-3p	8090	780	785	780	785	9	6mer	6mer	8090	1
ENSORLG00000029581	ola-let-7c-3p	8090	1406	1411	1406	1411	10	6mer	6mer	8090	1
ENSORLG00000029581	ola-let-7e-1-3p	8090	557	562	557	562	11	6mer	6mer	8090	0
ENSORLG00000029581	ola-let-7e-1-3p	8090	780	785	780	785	12	6mer	6mer	8090	1
ENSORLG00000029581	ola-let-7g-1-3p	8090	557	562	557	562	13	6mer	6mer	8090	0
ENSORLG00000029581	ola-let-7g-1-3p	8090	780	785	780	785	14	6mer	6mer	8090	1
ENSORLG00000029581	ola-let-7g-2-3p	8090	557	562	557	562	15	6mer	6mer	8090	0
ENSORLG00000029581	ola-let-7g-2-3p	8090	780	785	780	785	16	6mer	6mer	8090	1
ENSORLG00000029581	ola-let-7h-1-3p	8090	557	562	557	562	17	6mer	6mer	8090	0
ENSORLG00000029581	ola-let-7h-1-3p	8090	780	785	780	785	18	6mer	6mer	8090	1
ENSORLG00000029581	ola-let-7j-3p	8090	1406	1411	1406	1411	19	6mer	6mer	8090	1
ENSORLG00000029581	ola-miR-101a-3p	8090	1404	1409	1404	1409	20	6mer	6mer	8090	1
ENSORLG00000029581	ola-miR-101a-5p	8090	1401	1407	1401	1407	21	7mer-m8	7mer-m8	8090	1
ENSORLG00000029581	ola-miR-101a-5p	8090	141	146	141	146	22	6mer	6mer	8090	0
ENSORLG00000029581	ola-miR-101b-3p	8090	1404	1409	1404	1409	23	6mer	6mer	8090	1
ENSORLG00000029581	ola-miR-101b-5p	8090	1401	1407	1401	1407	24	7mer-m8	7mer-m8	8090	1
ENSORLG00000029581	ola-miR-101b-5p	8090	141	146	141	146	25	6mer	6mer	8090	0
ENSORLG00000029581	ola-miR-10551-3p	8090	204	210	204	210	26	7mer-1a	7mer-1a	8090	0
ENSORLG00000029581	ola-miR-10651-3p	8090	159	166	159	166	27	8mer-1a	8mer-1a	8090	0
ENSORLG00000029581	ola-miR-10651-5p	8090	107	113	107	113	28	7mer-m8	7mer-m8	8090	0
ENSORLG00000029581	ola-miR-10651-5p	8090	1357	1363	1357	1363	29	7mer-1a	7mer-1a	8090	1
ENSORLG00000029581	ola-miR-10651-5p	8090	832	838	832	838	30	7mer-1a	7mer-1a	8090	1
ENSORLG00000029581	ola-miR-10c-3p	8090	411	417	411	417	31	7mer-1a	7mer-1a	8090	0
ENSORLG00000029581	ola-miR-10c-3p	8090	589	594	589	594	32	6mer	6mer	8090	0
ENSORLG00000029581	ola-miR-122-5p	8090	975	980	975	980	33	6mer	6mer	8090	1
ENSORLG00000029581	ola-miR-128-2-5p	8090	61	66	61	66	34	6mer	6mer	8090	0
ENSORLG00000029581	ola-miR-128-3-5p	8090	61	66	61	66	35	6mer	6mer	8090	0
ENSORLG00000029581	ola-miR-129-5p	8090	997	1003	997	1003	36	7mer-1a	7mer-1a	8090	1
ENSORLG00000029581	ola-miR-1306-5p	8090	401	407	401	407	37	7mer-1a	7mer-1a	8090	0
ENSORLG00000029581	ola-miR-130b-3p	8090	243	249	243	249	38	7mer-m8	7mer-m8	8090	0
ENSORLG00000029581	ola-miR-130b-3p	8090	496	501	496	501	39	6mer	6mer	8090	0
ENSORLG00000029581	ola-miR-130c-1-3p	8090	243	249	243	249	40	7mer-m8	7mer-m8	8090	0
ENSORLG00000029581	ola-miR-130c-1-3p	8090	496	501	496	501	41	6mer	6mer	8090	0
ENSORLG00000029581	ola-miR-130c-1-5p	8090	29	35	29	35	42	7mer-m8	7mer-m8	8090	1
ENSORLG00000029581	ola-miR-130c-2-3p	8090	243	249	243	249	43	7mer-m8	7mer-m8	8090	0
ENSORLG00000029581	ola-miR-130c-2-3p	8090	496	501	496	501	44	6mer	6mer	8090	0
ENSORLG00000029581	ola-miR-130c-2-5p	8090	29	35	29	35	45	7mer-m8	7mer-m8	8090	1
ENSORLG00000029581	ola-miR-132-3p	8090	1266	1271	1266	1271	46	6mer	6mer	8090	1
ENSORLG00000029581	ola-miR-135a-1-5p	8090	426	432	426	432	47	7mer-m8	7mer-m8	8090	0
ENSORLG00000029581	ola-miR-135a-2-5p	8090	426	432	426	432	48	7mer-m8	7mer-m8	8090	0
ENSORLG00000029581	ola-miR-135b-5p	8090	426	432	426	432	49	7mer-m8	7mer-m8	8090	0
ENSORLG00000029581	ola-miR-135c-5p	8090	426	432	426	432	50	7mer-m8	7mer-m8	8090	0
ENSORLG00000029581	ola-miR-137-1-5p	8090	1113	1118	1113	1118	51	6mer	6mer	8090	1
ENSORLG00000029581	ola-miR-1388-5p	8090	529	536	529	536	52	8mer-1a	8mer-1a	8090	0
ENSORLG00000029581	ola-miR-138a-3p	8090	1155	1161	1155	1161	53	7mer-1a	7mer-1a	8090	1
ENSORLG00000029581	ola-miR-138bb-3p	8090	1096	1101	1096	1101	54	6mer	6mer	8090	1
ENSORLG00000029581	ola-miR-142-5p	8090	512	517	512	517	55	6mer	6mer	8090	0
ENSORLG00000029581	ola-miR-143-5p	8090	91	97	91	97	56	7mer-1a	7mer-1a	8090	0
ENSORLG00000029581	ola-miR-144-3p	8090	1404	1409	1404	1409	57	6mer	6mer	8090	1
ENSORLG00000029581	ola-miR-145-5p	8090	472	478	472	478	58	7mer-m8	7mer-m8	8090	0
ENSORLG00000029581	ola-miR-146a-5p	8090	874	879	874	879	59	6mer	6mer	8090	1
ENSORLG00000029581	ola-miR-146a-5p	8090	943	948	943	948	60	6mer	6mer	8090	1
ENSORLG00000029581	ola-miR-148a-3p	8090	244	251	244	251	61	8mer-1a	8mer-1a	8090	0
ENSORLG00000029581	ola-miR-150-5p	8090	1052	1057	1052	1057	62	6mer	6mer	8090	1
ENSORLG00000029581	ola-miR-152a-3p	8090	244	251	244	251	63	8mer-1a	8mer-1a	8090	0
ENSORLG00000029581	ola-miR-153a-3p	8090	494	499	494	499	64	6mer	6mer	8090	0
ENSORLG00000029581	ola-miR-153a-5p	8090	520	525	520	525	65	6mer	6mer	8090	0
ENSORLG00000029581	ola-miR-153a-5p	8090	752	758	752	758	66	7mer-m8	7mer-m8	8090	1
ENSORLG00000029581	ola-miR-153c-3p	8090	494	499	494	499	67	6mer	6mer	8090	0
ENSORLG00000029581	ola-miR-153c-5p	8090	1253	1259	1253	1259	68	7mer-1a	7mer-1a	8090	1
ENSORLG00000029581	ola-miR-153c-5p	8090	668	674	668	674	69	7mer-1a	7mer-1a	8090	1
ENSORLG00000029581	ola-miR-16a-3p	8090	483	490	483	490	70	8mer-1a	8mer-1a	8090	0
ENSORLG00000029581	ola-miR-181a-5p	8090	235	240	235	240	71	6mer	6mer	8090	0
ENSORLG00000029581	ola-miR-181a-5p	8090	671	678	671	678	72	8mer-1a	8mer-1a	8090	1
ENSORLG00000029581	ola-miR-181b-1-5p	8090	235	240	235	240	73	6mer	6mer	8090	0
ENSORLG00000029581	ola-miR-181b-1-5p	8090	671	678	671	678	74	8mer-1a	8mer-1a	8090	1
ENSORLG00000029581	ola-miR-181b-2-3p	8090	886	891	886	891	75	6mer	6mer	8090	1
ENSORLG00000029581	ola-miR-181b-2-5p	8090	235	240	235	240	76	6mer	6mer	8090	0
ENSORLG00000029581	ola-miR-181b-2-5p	8090	671	678	671	678	77	8mer-1a	8mer-1a	8090	1
ENSORLG00000029581	ola-miR-181b-3-3p	8090	886	891	886	891	78	6mer	6mer	8090	1
ENSORLG00000029581	ola-miR-181c-5p	8090	235	240	235	240	79	6mer	6mer	8090	0
ENSORLG00000029581	ola-miR-181c-5p	8090	671	678	671	678	80	8mer-1a	8mer-1a	8090	1
ENSORLG00000029581	ola-miR-190a-3p	8090	1139	1144	1139	1144	81	6mer	6mer	8090	1
ENSORLG00000029581	ola-miR-190b-3p	8090	1292	1298	1292	1298	82	7mer-1a	7mer-1a	8090	1
ENSORLG00000029581	ola-miR-192-3p	8090	527	532	527	532	83	6mer	6mer	8090	0
ENSORLG00000029581	ola-miR-192-3p	8090	989	995	989	995	84	7mer-m8	7mer-m8	8090	1
ENSORLG00000029581	ola-miR-194a-5p	8090	808	814	808	814	85	7mer-1a	7mer-1a	8090	1
ENSORLG00000029581	ola-miR-194b-5p	8090	808	814	808	814	86	7mer-1a	7mer-1a	8090	1
ENSORLG00000029581	ola-miR-199-5p	8090	1068	1074	1068	1074	87	7mer-m8	7mer-m8	8090	1
ENSORLG00000029581	ola-miR-19a-1-3p	8090	242	248	242	248	88	7mer-m8	7mer-m8	8090	0
ENSORLG00000029581	ola-miR-19a-1-5p	8090	446	451	446	451	89	6mer	6mer	8090	0
ENSORLG00000029581	ola-miR-19a-1-5p	8090	97	103	97	103	90	7mer-m8	7mer-m8	8090	0
ENSORLG00000029581	ola-miR-19a-2-3p	8090	242	248	242	248	91	7mer-m8	7mer-m8	8090	0
ENSORLG00000029581	ola-miR-19a-2-5p	8090	470	475	470	475	92	6mer	6mer	8090	0
ENSORLG00000029581	ola-miR-19b-2-5p	8090	470	475	470	475	93	6mer	6mer	8090	0
ENSORLG00000029581	ola-miR-19b-3p	8090	242	248	242	248	94	7mer-m8	7mer-m8	8090	0
ENSORLG00000029581	ola-miR-19c-3p	8090	242	248	242	248	95	7mer-m8	7mer-m8	8090	0
ENSORLG00000029581	ola-miR-19da-3p	8090	242	248	242	248	96	7mer-m8	7mer-m8	8090	0
ENSORLG00000029581	ola-miR-200a-5p	8090	1217	1222	1217	1222	97	6mer	6mer	8090	1
ENSORLG00000029581	ola-miR-200a-5p	8090	774	780	774	780	98	7mer-m8	7mer-m8	8090	1
ENSORLG00000029581	ola-miR-200b-3p	8090	639	645	639	645	99	7mer-1a	7mer-1a	8090	1
ENSORLG00000029581	ola-miR-200b-5p	8090	1217	1222	1217	1222	100	6mer	6mer	8090	1
ENSORLG00000029581	ola-miR-200b-5p	8090	774	780	774	780	101	7mer-m8	7mer-m8	8090	1
ENSORLG00000029581	ola-miR-202-5p	8090	231	237	231	237	102	7mer-1a	7mer-1a	8090	0
ENSORLG00000029581	ola-miR-205-1a-3p	8090	246	253	246	253	103	8mer-1a	8mer-1a	8090	0
ENSORLG00000029581	ola-miR-205-1b-3p	8090	248	254	248	254	104	7mer-m8	7mer-m8	8090	0
ENSORLG00000029581	ola-miR-212-3p	8090	1266	1271	1266	1271	105	6mer	6mer	8090	1
ENSORLG00000029581	ola-miR-212a-5p	8090	1131	1136	1131	1136	106	6mer	6mer	8090	1
ENSORLG00000029581	ola-miR-212b-5p	8090	1131	1136	1131	1136	107	6mer	6mer	8090	1
ENSORLG00000029581	ola-miR-214-3p	8090	296	303	296	303	108	8mer-1a	8mer-1a	8090	0
ENSORLG00000029581	ola-miR-214-3p	8090	306	311	306	311	109	6mer	6mer	8090	0
ENSORLG00000029581	ola-miR-216a-2-3p	8090	569	574	569	574	110	6mer	6mer	8090	0
ENSORLG00000029581	ola-miR-216a-5p	8090	1208	1213	1208	1213	111	6mer	6mer	8090	1
ENSORLG00000029581	ola-miR-216b-1-3p	8090	1057	1063	1057	1063	112	7mer-m8	7mer-m8	8090	1
ENSORLG00000029581	ola-miR-216b-1-3p	8090	261	266	261	266	113	6mer	6mer	8090	0
ENSORLG00000029581	ola-miR-216b-5p	8090	1208	1213	1208	1213	114	6mer	6mer	8090	1
ENSORLG00000029581	ola-miR-217a-3p	8090	1265	1271	1265	1271	115	7mer-m8	7mer-m8	8090	1
ENSORLG00000029581	ola-miR-2184-5p	8090	1264	1270	1264	1270	116	7mer-m8	7mer-m8	8090	1
ENSORLG00000029581	ola-miR-2187a-3p	8090	299	304	299	304	117	6mer	6mer	8090	0
ENSORLG00000029581	ola-miR-221a-5p	8090	1040	1045	1040	1045	118	6mer	6mer	8090	1
ENSORLG00000029581	ola-miR-221b-5p	8090	1040	1045	1040	1045	119	6mer	6mer	8090	1
ENSORLG00000029581	ola-miR-24-6-5p	8090	615	620	615	620	120	6mer	6mer	8090	1
ENSORLG00000029581	ola-miR-24a-3-5p	8090	615	620	615	620	121	6mer	6mer	8090	1
ENSORLG00000029581	ola-miR-24a-4a-5p	8090	615	620	615	620	122	6mer	6mer	8090	1
ENSORLG00000029581	ola-miR-29a-1-5p	8090	251	257	251	257	123	7mer-m8	7mer-m8	8090	0
ENSORLG00000029581	ola-miR-29a-3b-5p	8090	220	225	220	225	124	6mer	6mer	8090	0
ENSORLG00000029581	ola-miR-29b-2b-5p	8090	250	256	250	256	125	7mer-m8	7mer-m8	8090	0
[truncated: 805,829+ more rows]
